# Supplementary material for: Genomic Selection for Drought Tolerance Using Genome-Wide SNPs in Maize
Source: Front Plant Sci. 2017 Apr 21;8:550. doi: 10.3389/fpls.2017.00550 (PMC5399777; doi:10.3389/fpls.2017.00550)
Supplement: Supplementary file 1 [file DataSheet1.XLSX]

## Sheet: Supplementary Table S1
Supplementary Table S1: A set of top 2800 SNPs with the highest marker effect across all traits and locations identified using Bayes B model
SNP	Chromosome	Position	Marker effect	Trait	Location
lg2.12	3	175051925	0.0607032	yld	hyd
lg2.12	3	175051925	0.00111593	EG	IARI
lg2.12	3	175051925	0.00133163	EL	IARI
lg2.12	3	175051925	0.168693	yld	IARI
lg2.12	3	175051925	0.00113302	RowE	karim
lg2.12	3	175051925	0.0736321	yld	karim
PZA-000175002	1	8510028	0.000941129	ASI	karim
PZA00139.4	4	20064925	0.00133649	KR	IARI
PZA00298.5	8	166979956	0.153479	yld	mean
PZA-003713001	10	121489958	0.00129599	KW	karim
PZA00380.5	3	39489976	0.000674005	EG	hyd
PZA00380.5	3	39489976	0.00097129	EL	hyd
PZA00380.5	3	39489976	0.00286045	KR	hyd
PZA00380.5	3	39489976	0.00138507	KW	hyd
PZA00380.5	3	39489976	0.00153944	RowE	hyd
PZA00380.5	3	39489976	0.0784672	yld	hyd
PZA00380.5	3	39489976	0.00136579	EG	IARI
PZA00380.5	3	39489976	0.00147355	EL	IARI
PZA00380.5	3	39489976	0.00172667	KR	IARI
PZA00380.5	3	39489976	0.00227246	KW	IARI
PZA00380.5	3	39489976	0.000649851	RowE	IARI
PZA00380.5	3	39489976	0.180215	yld	IARI
PZA00380.5	3	39489976	0.00153362	EL	karim
PZA00380.5	3	39489976	0.00149995	KW	karim
PZA00380.5	3	39489976	0.00136114	RowE	karim
PZA00380.5	3	39489976	0.0730668	yld	karim
PZA00380.5	3	39489976	0.00182722	RowE	mean
PZA00547.14	5	92862515	0.00146326	KW	karim
PZA00658.21	1	224518409	0.00130329	KR	IARI
PZA00658.21	1	224518409	0.00180387	EL	mean
PZA00985.1	5	13981667	0.00166042	EG	mean
PZA00985.1	5	13981667	0.005302	KR	mean
PZA00985.1	5	13981667	0.00362643	KW	mean
PZA00985.1	5	13981667	0.00218888	RowE	mean
PZA02939.5	2	157152675	0.0593427	yld	karim
PZA02946.8	2	83201598	0.00112892	EG	IARI
PZA02946.8	2	83201598	0.00144865	EL	IARI
PZA02946.8	2	83201598	0.00135476	KR	IARI
PZA02946.8	2	83201598	0.000596764	RowE	IARI
PZA02946.8	2	83201598	0.146758	yld	IARI
PZA03003.10	6	6321890	0.000925174	ASI	karim
PZD00007.1	3	163618708	0.0601189	yld	karim
PZE-101020456	1	12109561	0.000481244	ASI	IARI
PZE-101021930	1	12478938	0.000695532	ASI	hyd
PZE-101021930	1	12478938	0.000972484	ASI	karim
PZE-101071793	1	54387676	0.00045608	ASI	IARI
PZE-101098936	1	93214633	0.00182983	ASI	mean
PZE-101100942	1	96540960	0.00137592	RowE	karim
PZE-101100951	1	96544928	0.000765199	ASI	hyd
PZE-101100951	1	96544928	0.000591901	ASI	IARI
PZE-101101762	1	98039905	0.000961853	EL	hyd
PZE-101101762	1	98039905	0.00127644	EL	karim
PZE-101101769	1	98042272	0.000632037	EG	hyd
PZE-101101769	1	98042272	0.00155666	KR	IARI
PZE-101101780	1	98129625	0.000705817	RowE	IARI
PZE-101102682	1	100536648	0.0618228	yld	karim
PZE-101104216	1	103983345	0.000980003	EL	hyd
PZE-101104216	1	103983345	0.00133944	KR	IARI
PZE-101104216	1	103983345	0.0608248	yld	karim
PZE-101106818	1	110103938	0.144089	yld	IARI
PZE-101109933	1	117310829	0.000966206	EL	hyd
PZE-101109933	1	117310829	0.0012602	KW	karim
PZE-101111819	1	120891963	0.00152591	EG	mean
PZE-101111819	1	120891963	0.00204441	EL	mean
PZE-101111819	1	120891963	0.00385339	KW	mean
PZE-101111819	1	120891963	0.00183623	RowE	mean
PZE-101111819	1	120891963	0.186776	yld	mean
PZE-101117297	1	140740880	0.00160337	ASI	mean
PZE-101118425	1	144251743	0.00172328	ASI	mean
PZE-101121477	1	150250002	0.00208417	KW	IARI
PZE-101125101	1	157957977	0.000973676	EL	hyd
PZE-101125101	1	157957977	0.00284148	KR	hyd
PZE-101125101	1	157957977	0.0591588	yld	hyd
PZE-101125101	1	157957977	0.00118973	EG	IARI
PZE-101125101	1	157957977	0.0015583	EL	IARI
PZE-101125101	1	157957977	0.00068088	RowE	IARI
PZE-101125101	1	157957977	0.000803871	EG	karim
PZE-101125101	1	157957977	0.00139219	EL	karim
PZE-101125101	1	157957977	0.001105	RowE	karim
PZE-101125101	1	157957977	0.0846648	yld	karim
PZE-101125250	1	158235117	0.0607124	yld	hyd
PZE-101125250	1	158235117	0.000747307	EG	karim
PZE-101125250	1	158235117	0.00136167	EL	karim
PZE-101125250	1	158235117	0.00114979	RowE	karim
PZE-101125250	1	158235117	0.0682257	yld	karim
PZE-101126953	1	160991754	0.00141469	RowE	hyd
PZE-101126953	1	160991754	0.00117545	EG	IARI
PZE-101127875	1	162280117	0.00164626	EG	mean
PZE-101127875	1	162280117	0.00177993	EL	mean
PZE-101127875	1	162280117	0.00490238	KR	mean
PZE-101127875	1	162280117	0.00372537	KW	mean
PZE-101127875	1	162280117	0.00195714	RowE	mean
PZE-101128517	1	163587615	0.00139444	EL	IARI
PZE-101128666	1	163893330	0.00167485	ASI	mean
PZE-101128881	1	164231233	0.00136992	RowE	hyd
PZE-101128881	1	164231233	0.00207003	KW	IARI
PZE-101128881	1	164231233	0.00111651	RowE	karim
PZE-101129850	1	165849952	0.00141387	EL	IARI
PZE-101130001	1	165970555	0.00152393	RowE	hyd
PZE-101130001	1	165970555	0.0576286	yld	hyd
PZE-101130001	1	165970555	0.00221401	KW	IARI
PZE-101130001	1	165970555	0.000672368	RowE	IARI
PZE-101130001	1	165970555	0.161227	yld	IARI
PZE-101130001	1	165970555	0.063284	yld	karim
PZE-101130002	1	165970708	0.00267729	KR	hyd
PZE-101130002	1	165970708	0.0012454	KW	hyd
PZE-101130002	1	165970708	0.0607409	yld	hyd
PZE-101130076	1	166236379	0.000762883	EG	hyd
PZE-101130076	1	166236379	0.00269483	KR	hyd
PZE-101130076	1	166236379	0.00156094	RowE	hyd
PZE-101130076	1	166236379	0.072256	yld	hyd
PZE-101130076	1	166236379	0.00121636	EG	IARI
PZE-101130076	1	166236379	0.00149174	EL	IARI
PZE-101130076	1	166236379	0.00163652	KR	IARI
PZE-101130076	1	166236379	0.00232661	KW	IARI
PZE-101130076	1	166236379	0.00141646	EL	karim
PZE-101130077	1	166237250	0.00269224	KR	hyd
PZE-101130077	1	166237250	0.00162553	KR	IARI
PZE-101130077	1	166237250	0.000680362	RowE	IARI
PZE-101130077	1	166237250	0.00193224	KR	karim
PZE-101130077	1	166237250	0.00128678	KW	karim
PZE-101130082	1	166240368	0.000922177	ASI	karim
PZE-101130083	1	166240443	0.00088553	ASI	hyd
PZE-101130083	1	166240443	0.00103021	ASI	karim
PZE-101130084	1	166240542	0.000890359	ASI	hyd
PZE-101130084	1	166240542	0.00101407	ASI	karim
PZE-101130085	1	166241031	0.000671777	EG	hyd
PZE-101130085	1	166241031	0.0032254	KR	hyd
PZE-101130085	1	166241031	0.0618444	yld	hyd
PZE-101130085	1	166241031	0.00182726	EL	IARI
PZE-101130085	1	166241031	0.155735	yld	IARI
PZE-101130085	1	166241031	0.000869289	EG	karim
PZE-101130085	1	166241031	0.00146746	EL	karim
PZE-101130085	1	166241031	0.0018248	KR	karim
PZE-101130117	1	166267509	0.000700223	ASI	hyd
PZE-101130117	1	166267509	0.00101077	ASI	karim
PZE-101130212	1	166555586	0.00298492	KR	hyd
PZE-101130212	1	166555586	0.00165195	EL	IARI
PZE-101130212	1	166555586	0.000744441	EG	karim
PZE-101130212	1	166555586	0.00142727	EL	karim
PZE-101130212	1	166555586	0.00192534	KR	karim
PZE-101130213	1	166556661	0.000911208	ASI	hyd
PZE-101130213	1	166556661	0.000515513	ASI	IARI
PZE-101130292	1	166625734	0.00100793	ASI	karim
PZE-101130303	1	166628252	0.000473953	ASI	IARI
PZE-101130362	1	166659584	0.00121369	KW	hyd
PZE-101130662	1	167064397	0.0552847	yld	hyd
PZE-101133702	1	172819874	0.00284505	KR	hyd
PZE-101133702	1	172819874	0.00170267	RowE	hyd
PZE-101133702	1	172819874	0.0619242	yld	hyd
PZE-101133702	1	172819874	0.00114896	EG	IARI
PZE-101133702	1	172819874	0.00129956	EL	IARI
PZE-101133702	1	172819874	0.00129753	KR	IARI
PZE-101133702	1	172819874	0.00218263	KW	IARI
PZE-101133702	1	172819874	0.148564	yld	IARI
PZE-101134461	1	173872049	0.000496582	ASI	IARI
PZE-101135368	1	174834248	0.000738117	EG	hyd
PZE-101135368	1	174834248	0.00128658	EL	hyd
PZE-101135368	1	174834248	0.00164328	KW	hyd
PZE-101135368	1	174834248	0.00143152	RowE	hyd
PZE-101135368	1	174834248	0.00139236	KR	IARI
PZE-101135368	1	174834248	0.00310825	KW	IARI
PZE-101135368	1	174834248	0.000798029	RowE	IARI
PZE-101135368	1	174834248	0.00118465	EG	karim
PZE-101135368	1	174834248	0.00128509	EL	karim
PZE-101135368	1	174834248	0.0024244	KR	karim
PZE-101135368	1	174834248	0.00160802	KW	karim
PZE-101135368	1	174834248	0.0016974	RowE	karim
PZE-101135431	1	175053693	0.000692923	RowE	IARI
PZE-101135467	1	175085208	0.000709189	EG	hyd
PZE-101135467	1	175085208	0.000945134	EL	hyd
PZE-101135467	1	175085208	0.00144986	RowE	hyd
PZE-101135467	1	175085208	0.00109326	EG	IARI
PZE-101135467	1	175085208	0.00218242	KW	IARI
PZE-101135467	1	175085208	0.000632043	RowE	IARI
PZE-101135467	1	175085208	0.000771652	EG	karim
PZE-101135467	1	175085208	0.00198745	KR	karim
PZE-101135467	1	175085208	0.00129383	RowE	karim
PZE-101135508	1	175154862	0.000833769	ASI	hyd
PZE-101135508	1	175154862	0.000491589	ASI	IARI
PZE-101136406	1	176282410	0.00144755	EL	IARI
PZE-101136406	1	176282410	0.00231225	KW	IARI
PZE-101136406	1	176282410	0.000608189	RowE	IARI
PZE-101136555	1	176620411	0.000692906	EG	hyd
PZE-101136555	1	176620411	0.00126512	KW	hyd
PZE-101136555	1	176620411	0.0020818	KW	IARI
PZE-101136555	1	176620411	0.000745683	EG	karim
PZE-101136555	1	176620411	0.00149657	KW	karim
PZE-101136555	1	176620411	0.0591755	yld	karim
PZE-101136855	1	176783976	0.000632374	EG	hyd
PZE-101136855	1	176783976	0.00153098	EL	IARI
PZE-101136855	1	176783976	0.000595148	RowE	IARI
PZE-101136855	1	176783976	0.163075	yld	IARI
PZE-101136855	1	176783976	0.000741724	EG	karim
PZE-101136855	1	176783976	0.00130308	RowE	karim
PZE-101138117	1	179049785	0.00149146	KW	karim
PZE-101138117	1	179049785	0.0601699	yld	karim
PZE-101140535	1	181369875	0.153431	yld	IARI
PZE-101140535	1	181369875	0.0593614	yld	karim
PZE-101140614	1	181489449	0.000621054	EG	hyd
PZE-101141407	1	182301916	0.00151833	EG	mean
PZE-101141407	1	182301916	0.00220658	EL	mean
PZE-101141407	1	182301916	0.00489314	KR	mean
PZE-101141407	1	182301916	0.00478636	KW	mean
PZE-101141407	1	182301916	0.00199072	RowE	mean
PZE-101141407	1	182301916	0.182905	yld	mean
PZE-101152241	1	195551579	0.000592458	RowE	IARI
PZE-101152541	1	195764754	0.00189777	EG	mean
PZE-101152541	1	195764754	0.00205779	EL	mean
PZE-101152541	1	195764754	0.00585408	KR	mean
PZE-101152541	1	195764754	0.00449485	KW	mean
PZE-101152541	1	195764754	0.00211526	RowE	mean
PZE-101152541	1	195764754	0.156509	yld	mean
PZE-101155505	1	198326139	0.153726	yld	IARI
PZE-101156601	1	199340158	0.000700147	ASI	hyd
PZE-101158199	1	200253087	0.00124609	RowE	karim
PZE-101160296	1	202274723	0.151481	yld	IARI
PZE-101160296	1	202274723	0.0673511	yld	karim
PZE-101161893	1	204606140	0.167313	yld	IARI
PZE-101163883	1	206582300	0.00124258	KW	hyd
PZE-101163883	1	206582300	0.00216625	KW	IARI
PZE-101169699	1	212560070	0.00113788	RowE	karim
PZE-101177833	1	222151068	0.0012827	KW	karim
PZE-101177834	1	222151557	0.00118806	ASI	karim
PZE-101180375	1	224305473	0.000779399	EG	karim
PZE-101182187	1	225951554	0.00189797	RowE	mean
PZE-101187014	1	231043960	0.000988465	EL	hyd
PZE-101187681	1	232004003	0.00282797	KR	hyd
PZE-101187681	1	232004003	0.00132218	EL	IARI
PZE-101187681	1	232004003	0.00210017	KR	karim
PZE-101188659	1	233464758	0.00171356	EG	mean
PZE-101188659	1	233464758	0.00195099	EL	mean
PZE-101188659	1	233464758	0.00529639	KR	mean
PZE-101188659	1	233464758	0.00397769	KW	mean
PZE-101188659	1	233464758	0.00191635	RowE	mean
PZE-101188796	1	233598399	0.0020601	EG	mean
PZE-101188796	1	233598399	0.00229741	EL	mean
PZE-101188796	1	233598399	0.00483496	KR	mean
PZE-101188796	1	233598399	0.00408786	KW	mean
PZE-101188796	1	233598399	0.00217613	RowE	mean
PZE-101188796	1	233598399	0.175595	yld	mean
PZE-101192491	1	238400676	0.000591571	RowE	IARI
PZE-101194762	1	240835082	0.000439114	ASI	IARI
PZE-101195153	1	241687868	0.0010044	ASI	karim
PZE-101196464	1	243779069	0.00139192	ASI	mean
PZE-101198387	1	245651704	0.000436981	ASI	IARI
PZE-101204487	1	252460417	0.000504553	ASI	IARI
PZE-101205664	1	253475788	0.00180622	EL	mean
PZE-101205664	1	253475788	0.153949	yld	mean
PZE-101205965	1	253895960	0.00203455	KR	karim
PZE-101205965	1	253895960	0.00129927	KW	karim
PZE-101206240	1	254317792	0.000435755	ASI	IARI
PZE-101206241	1	254317862	0.000628458	EG	hyd
PZE-101206241	1	254317862	0.00106791	EL	hyd
PZE-101206241	1	254317862	0.00290636	KR	hyd
PZE-101206241	1	254317862	0.001286	KW	hyd
PZE-101206241	1	254317862	0.00147846	RowE	hyd
PZE-101206241	1	254317862	0.00147738	EL	IARI
PZE-101206241	1	254317862	0.00150388	KR	IARI
PZE-101206241	1	254317862	0.00242557	KW	IARI
PZE-101206241	1	254317862	0.000623763	RowE	IARI
PZE-101206241	1	254317862	0.000876283	EG	karim
PZE-101206241	1	254317862	0.00157506	EL	karim
PZE-101206241	1	254317862	0.00229633	KR	karim
PZE-101206241	1	254317862	0.00139408	RowE	karim
PZE-101206287	1	254381268	0.000598864	RowE	IARI
PZE-101206289	1	254381912	0.000735001	ASI	hyd
PZE-101206289	1	254381912	0.00105149	ASI	karim
PZE-101206972	1	255356956	0.0011051	ASI	karim
PZE-101208396	1	257021932	0.00260687	KR	hyd
PZE-101208396	1	257021932	0.00133091	KR	IARI
PZE-101208396	1	257021932	0.000616455	RowE	IARI
PZE-101208396	1	257021932	0.00183374	KR	karim
PZE-101208396	1	257021932	0.00140098	KW	karim
PZE-101209497	1	257847948	0.000620523	EG	hyd
PZE-101214117	1	263624729	0.000731959	EG	hyd
PZE-101214117	1	263624729	0.00308604	KR	hyd
PZE-101214117	1	263624729	0.00140543	KW	hyd
PZE-101214117	1	263624729	0.00183325	KR	IARI
PZE-101214117	1	263624729	0.00248499	KW	IARI
PZE-101214117	1	263624729	0.000673349	RowE	IARI
PZE-101214117	1	263624729	0.000827764	EG	karim
PZE-101214117	1	263624729	0.00134043	EL	karim
PZE-101214117	1	263624729	0.00189504	KR	karim
PZE-101214117	1	263624729	0.00144935	EG	mean
PZE-101215449	1	265198604	0.000990254	ASI	karim
PZE-101219403	1	269869425	0.00152588	RowE	hyd
PZE-101219403	1	269869425	0.00144869	EL	IARI
PZE-101219403	1	269869425	0.00125967	EL	karim
PZE-101219403	1	269869425	0.0593703	yld	karim
PZE-101221555	1	271856651	0.00133348	KR	IARI
PZE-101222512	1	272703878	0.161232	yld	IARI
PZE-101222512	1	272703878	0.0697896	yld	karim
PZE-101231891	1	279722046	0.00370794	KW	mean
PZE-101238744	1	285253720	0.00481254	KR	mean
PZE-101239465	1	285582507	0.000658894	EG	hyd
PZE-101251367	1	294772190	0.00140232	ASI	mean
PZE-101253314	1	296445136	0.000914494	ASI	karim
PZE-101253359	1	296481596	0.00272042	KR	hyd
PZE-101253359	1	296481596	0.0571878	yld	hyd
PZE-101253359	1	296481596	0.00222257	KW	IARI
PZE-101253359	1	296481596	0.000797275	EG	karim
PZE-101253373	1	296487077	0.00068554	ASI	hyd
PZE-101253373	1	296487077	0.000965354	ASI	karim
PZE-101254657	1	297297809	0.00126487	KW	karim
PZE-101256290	1	298490553	0.000692859	ASI	hyd
PZE-101256470	1	298788825	0.00194755	EL	mean
PZE-101256470	1	298788825	0.00202571	RowE	mean
PZE-101257137	1	299607414	0.00140404	ASI	mean
PZE-101257342	1	299828258	0.0015576	ASI	mean
PZE-101257484	1	300123997	0.00043929	ASI	IARI
PZE-102090163	2	90155196	0.000597559	RowE	IARI
PZE-102091149	2	94745218	0.00164799	EG	mean
PZE-102091149	2	94745218	0.00354468	KW	mean
PZE-102091149	2	94745218	0.00190604	RowE	mean
PZE-102091898	2	97140752	0.147706	yld	IARI
PZE-102092791	2	99748057	0.000628078	RowE	IARI
PZE-102097712	2	109694774	0.00151808	ASI	mean
PZE-102105961	2	130404538	0.000450023	ASI	IARI
PZE-102110318	2	139885938	0.00153934	EG	mean
PZE-102110318	2	139885938	0.00192907	EL	mean
PZE-102110318	2	139885938	0.00530424	KR	mean
PZE-102110318	2	139885938	0.00413297	KW	mean
PZE-102110318	2	139885938	0.00185068	RowE	mean
PZE-102112971	2	144902108	0.000639544	EG	hyd
PZE-102116086	2	150984061	0.00501102	KR	mean
PZE-102116086	2	150984061	0.00381155	KW	mean
PZE-102116086	2	150984061	0.0019572	RowE	mean
PZE-102116955	2	152997261	0.00138692	ASI	mean
PZE-102117089	2	153267719	0.00144478	ASI	mean
PZE-102117999	2	155406293	0.0254328	EG	mean
PZE-102117999	2	155406293	0.0877444	EL	mean
PZE-102117999	2	155406293	0.0927547	KR	mean
PZE-102117999	2	155406293	0.331476	KW	mean
PZE-102117999	2	155406293	0.0614306	RowE	mean
PZE-102117999	2	155406293	0.304371	yld	mean
PZE-102119646	2	159637724	0.000771262	EG	hyd
PZE-102119646	2	159637724	0.00120729	EL	hyd
PZE-102119646	2	159637724	0.00317487	KR	hyd
PZE-102119646	2	159637724	0.00126037	KW	hyd
PZE-102119646	2	159637724	0.0016045	RowE	hyd
PZE-102119646	2	159637724	0.00139058	KR	IARI
PZE-102119646	2	159637724	0.00228338	KW	IARI
PZE-102119646	2	159637724	0.17587	yld	IARI
PZE-102119646	2	159637724	0.000891956	EG	karim
PZE-102119646	2	159637724	0.00141997	EL	karim
PZE-102119646	2	159637724	0.00214311	KR	karim
PZE-102119646	2	159637724	0.001266	KW	karim
PZE-102119646	2	159637724	0.00108764	RowE	karim
PZE-102146058	2	190259082	0.00151924	EG	mean
PZE-102152279	2	195991752	0.0028177	EG	mean
PZE-102152279	2	195991752	0.00359066	EL	mean
PZE-102152279	2	195991752	0.00961887	KR	mean
PZE-102152279	2	195991752	0.00850729	KW	mean
PZE-102152279	2	195991752	0.00308172	RowE	mean
PZE-102152279	2	195991752	0.242977	yld	mean
PZE-102153188	2	196750248	0.00187059	EG	mean
PZE-102153188	2	196750248	0.00310573	EL	mean
PZE-102153188	2	196750248	0.00724522	KR	mean
PZE-102153188	2	196750248	0.00526327	KW	mean
PZE-102153188	2	196750248	0.00253539	RowE	mean
PZE-102153188	2	196750248	0.198629	yld	mean
PZE-102175518	2	214903671	0.00181569	RowE	mean
PZE-102179064	2	219075748	0.000706895	ASI	hyd
PZE-102183761	2	223368381	0.0016926	EG	mean
PZE-102183761	2	223368381	0.00205137	EL	mean
PZE-102183761	2	223368381	0.00502785	KR	mean
PZE-102183761	2	223368381	0.00388826	KW	mean
PZE-102183761	2	223368381	0.00181399	RowE	mean
PZE-102183761	2	223368381	0.175434	yld	mean
PZE-103000505	3	1355254	0.000980928	EL	hyd
PZE-103000505	3	1355254	0.00264245	KR	hyd
PZE-103000505	3	1355254	0.00108214	EG	IARI
PZE-103000505	3	1355254	0.00186626	KR	karim
PZE-103008756	3	4686561	0.000618696	RowE	IARI
PZE-103008756	3	4686561	0.00138763	KW	karim
PZE-103011717	3	5907527	0.000699577	ASI	hyd
PZE-103014248	3	7339910	0.000697584	ASI	hyd
PZE-103014248	3	7339910	0.000460205	ASI	IARI
PZE-103016732	3	9381570	0.00136186	KW	karim
PZE-103019891	3	12048336	0.0601727	yld	karim
PZE-103019961	3	12050933	0.00138846	ASI	mean
PZE-103021324	3	13226869	0.000461929	ASI	IARI
PZE-103024034	3	16366239	0.000615554	RowE	IARI
PZE-103024784	3	17053078	0.000470287	ASI	IARI
PZE-103025333	3	17732637	0.000676645	ASI	hyd
PZE-103025956	3	18717076	0.00139961	KR	IARI
PZE-103025978	3	18717804	0.00152225	ASI	mean
PZE-103029568	3	21920219	0.000868174	EG	hyd
PZE-103029568	3	21920219	0.000966262	EL	hyd
PZE-103029568	3	21920219	0.00261226	KR	hyd
PZE-103029568	3	21920219	0.00158733	RowE	hyd
PZE-103029568	3	21920219	0.00152543	KR	IARI
PZE-103029568	3	21920219	0.00210663	KW	IARI
PZE-103029568	3	21920219	0.00184699	KR	karim
PZE-103029568	3	21920219	0.00125601	KW	karim
PZE-103029568	3	21920219	0.00133354	RowE	karim
PZE-103032292	3	24600538	0.00135219	EL	IARI
PZE-103032446	3	24863103	0.000744037	EG	hyd
PZE-103032446	3	24863103	0.00103142	EL	hyd
PZE-103032446	3	24863103	0.00267848	KR	hyd
PZE-103032446	3	24863103	0.00159228	RowE	hyd
PZE-103032446	3	24863103	0.0756493	yld	hyd
PZE-103032446	3	24863103	0.00118071	EG	IARI
PZE-103032446	3	24863103	0.0018165	EL	IARI
PZE-103032446	3	24863103	0.00269908	KW	IARI
PZE-103032446	3	24863103	0.000671438	RowE	IARI
PZE-103032446	3	24863103	0.150884	yld	IARI
PZE-103032446	3	24863103	0.000838752	EG	karim
PZE-103032446	3	24863103	0.00170842	EL	karim
PZE-103032446	3	24863103	0.001889	KR	karim
PZE-103032446	3	24863103	0.0015069	KW	karim
PZE-103032446	3	24863103	0.0699357	yld	karim
PZE-103034362	3	27197515	0.00308168	KR	hyd
PZE-103034362	3	27197515	0.00126005	KW	hyd
PZE-103034362	3	27197515	0.00142825	EL	IARI
PZE-103034362	3	27197515	0.00132501	EL	karim
PZE-103034455	3	27299436	0.00101581	EL	hyd
PZE-103034455	3	27299436	0.00124067	KW	hyd
PZE-103034568	3	27493701	0.000746585	ASI	hyd
PZE-103034568	3	27493701	0.000438165	ASI	IARI
PZE-103034568	3	27493701	0.00112851	ASI	karim
PZE-103035036	3	27983996	0.00134407	KW	hyd
PZE-103035036	3	27983996	0.00078668	EG	karim
PZE-103035541	3	28486708	0.000745313	EG	hyd
PZE-103035541	3	28486708	0.0025984	KR	hyd
PZE-103035541	3	28486708	0.00124211	KW	hyd
PZE-103035541	3	28486708	0.00142498	EL	IARI
PZE-103035541	3	28486708	0.00209714	KW	IARI
PZE-103035541	3	28486708	0.000805763	EG	karim
PZE-103035541	3	28486708	0.00154555	EL	karim
PZE-103035541	3	28486708	0.00191505	KR	karim
PZE-103035541	3	28486708	0.00131638	KW	karim
PZE-103035541	3	28486708	0.00113533	RowE	karim
PZE-103037508	3	31699041	0.174753	yld	mean
PZE-103044592	3	44206828	0.0012661	KW	karim
PZE-103044833	3	44815288	0.0018007	ASI	mean
PZE-103044836	3	44818265	0.00181605	KR	karim
PZE-103046076	3	47639590	0.000811329	EG	hyd
PZE-103046076	3	47639590	0.00325985	KR	hyd
PZE-103046076	3	47639590	0.00152707	RowE	hyd
PZE-103046076	3	47639590	0.0553095	yld	hyd
PZE-103046076	3	47639590	0.00123129	EG	IARI
PZE-103046076	3	47639590	0.000644933	RowE	IARI
PZE-103046076	3	47639590	0.155829	yld	IARI
PZE-103046076	3	47639590	0.000756834	EG	karim
PZE-103046076	3	47639590	0.00187027	KR	karim
PZE-103046076	3	47639590	0.0012937	KW	karim
PZE-103046076	3	47639590	0.0625839	yld	karim
PZE-103047966	3	50259159	0.14808	yld	IARI
PZE-103047966	3	50259159	0.0597017	yld	karim
PZE-103049138	3	52803669	0.00276275	KR	hyd
PZE-103049138	3	52803669	0.00140443	RowE	hyd
PZE-103049138	3	52803669	0.00140505	EG	IARI
PZE-103049138	3	52803669	0.00129841	KR	IARI
PZE-103049138	3	52803669	0.000589176	RowE	IARI
PZE-103049138	3	52803669	0.000936698	EG	karim
PZE-103049138	3	52803669	0.00139045	KW	karim
PZE-103049138	3	52803669	0.00123511	RowE	karim
PZE-103049138	3	52803669	0.073625	yld	karim
PZE-103049620	3	53770256	0.000663818	EG	hyd
PZE-103049620	3	53770256	0.00203712	KR	karim
PZE-103049620	3	53770256	0.0012365	RowE	karim
PZE-103051873	3	57319646	0.000705402	ASI	hyd
PZE-103051873	3	57319646	0.00046892	ASI	IARI
PZE-103051881	3	57326277	0.00122232	KW	hyd
PZE-103051881	3	57326277	0.00124725	RowE	karim
PZE-103053199	3	59688226	0.000937331	ASI	karim
PZE-103053497	3	60228092	0.00222806	EG	mean
PZE-103053497	3	60228092	0.00282947	EL	mean
PZE-103053497	3	60228092	0.00768727	KR	mean
PZE-103053497	3	60228092	0.00571563	KW	mean
PZE-103053497	3	60228092	0.00270846	RowE	mean
PZE-103053497	3	60228092	0.249468	yld	mean
PZE-103053768	3	60610271	0.000691355	ASI	hyd
PZE-103053860	3	60905437	0.000735303	ASI	hyd
PZE-103053865	3	60907011	0.000594341	RowE	IARI
PZE-103054856	3	64053247	0.00076185	EG	hyd
PZE-103054856	3	64053247	0.00311127	KR	hyd
PZE-103054856	3	64053247	0.0013065	KW	hyd
PZE-103054856	3	64053247	0.00184567	RowE	hyd
PZE-103054856	3	64053247	0.061768	yld	hyd
PZE-103054856	3	64053247	0.00114515	EG	IARI
PZE-103054856	3	64053247	0.00163438	EL	IARI
PZE-103054856	3	64053247	0.00153727	KR	IARI
PZE-103054856	3	64053247	0.162258	yld	IARI
PZE-103054856	3	64053247	0.000904511	EG	karim
PZE-103054856	3	64053247	0.00141723	EL	karim
PZE-103054856	3	64053247	0.00182931	KW	karim
PZE-103057252	3	71032527	0.00457558	KR	mean
PZE-103057263	3	71090031	0.00123344	RowE	karim
PZE-103057464	3	72101121	0.000455985	ASI	IARI
PZE-103057464	3	72101121	0.000936104	ASI	karim
PZE-103058052	3	75629234	0.0012221	KW	hyd
PZE-103059529	3	82494380	0.0013087	EL	IARI
PZE-103059850	3	83668336	0.158316	yld	mean
PZE-103059980	3	84009754	0.000702191	EG	hyd
PZE-103059980	3	84009754	0.00119952	EG	IARI
PZE-103059980	3	84009754	0.00136194	EL	IARI
PZE-103059980	3	84009754	0.00219949	KW	IARI
PZE-103059980	3	84009754	0.173627	yld	IARI
PZE-103059980	3	84009754	0.000775113	EG	karim
PZE-103060189	3	84568130	0.00267972	KR	hyd
PZE-103060189	3	84568130	0.00110378	EG	IARI
PZE-103060189	3	84568130	0.00137137	KR	IARI
PZE-103060189	3	84568130	0.000762247	EG	karim
PZE-103062213	3	91669283	0.000752402	EG	karim
PZE-103064149	3	97583623	0.00186927	ASI	mean
PZE-103064651	3	98940089	0.0012503	KW	hyd
PZE-103064651	3	98940089	0.00217152	KW	IARI
PZE-103064651	3	98940089	0.00135261	KW	karim
PZE-103065028	3	100342605	0.00145004	EG	mean
PZE-103065028	3	100342605	0.00459982	KR	mean
PZE-103065028	3	100342605	0.0039364	KW	mean
PZE-103065028	3	100342605	0.00191282	RowE	mean
PZE-103065686	3	102468757	0.00153161	ASI	mean
PZE-103066782	3	104731806	0.00151118	ASI	mean
PZE-103068150	3	107931716	0.155148	yld	mean
PZE-103069786	3	110326341	0.00148374	EG	mean
PZE-103071382	3	113496561	0.00141841	KW	karim
PZE-103071551	3	113740729	0.000440061	ASI	IARI
PZE-103073425	3	117880404	0.151712	yld	IARI
PZE-103075102	3	120483724	0.00143519	EG	mean
PZE-103075102	3	120483724	0.00187782	EL	mean
PZE-103075102	3	120483724	0.00413714	KW	mean
PZE-103075102	3	120483724	0.00182525	RowE	mean
PZE-103075246	3	120849886	0.000744899	ASI	hyd
PZE-103076001	3	122341145	0.00205596	ASI	mean
PZE-103078702	3	126332045	0.0591533	yld	karim
PZE-103081684	3	131785774	0.000782667	EG	karim
PZE-103084416	3	135962492	0.000791583	ASI	hyd
PZE-103087957	3	142077140	0.00169387	ASI	mean
PZE-103090601	3	145711780	0.00134367	KR	IARI
PZE-103090777	3	145838386	0.00167719	ASI	mean
PZE-103090818	3	145870794	0.0013197	EL	karim
PZE-103093412	3	150730803	0.000653713	EG	hyd
PZE-103093412	3	150730803	0.000742806	EG	karim
PZE-103093412	3	150730803	0.00125268	RowE	karim
PZE-103094602	3	151852140	0.0013107	EL	IARI
PZE-103094717	3	152171980	0.00177006	EL	mean
PZE-103094717	3	152171980	0.00489631	KR	mean
PZE-103096619	3	155261855	0.00194807	ASI	mean
PZE-103097515	3	156153305	0.00482853	KR	mean
PZE-103097515	3	156153305	0.00390446	KW	mean
PZE-103097515	3	156153305	0.0019785	RowE	mean
PZE-103098174	3	157194736	0.00140671	KW	hyd
PZE-103098174	3	157194736	0.00170714	KR	IARI
PZE-103098174	3	157194736	0.00217435	KW	IARI
PZE-103098174	3	157194736	0.000802764	EG	karim
PZE-103102607	3	162111671	0.000732484	ASI	hyd
PZE-103102607	3	162111671	0.000995043	ASI	karim
PZE-103108142	3	167406962	0.000663881	EG	hyd
PZE-103108142	3	167406962	0.00142352	RowE	hyd
PZE-103108142	3	167406962	0.0548437	yld	hyd
PZE-103108142	3	167406962	0.00119729	EG	IARI
PZE-103108142	3	167406962	0.166425	yld	IARI
PZE-103110997	3	169704011	0.00141726	ASI	mean
PZE-103112971	3	171021495	0.156096	yld	mean
PZE-103119655	3	176541021	0.00144323	EG	mean
PZE-103120110	3	176807786	0.000681224	EG	hyd
PZE-103122617	3	178783867	0.0006883	ASI	hyd
PZE-103124398	3	179985558	0.00101999	EL	hyd
PZE-103124398	3	179985558	0.00214085	KW	IARI
PZE-103124398	3	179985558	0.00122181	RowE	karim
PZE-103125956	3	181829363	0.00477815	KR	mean
PZE-103132281	3	186592989	0.000765213	ASI	hyd
PZE-103132281	3	186592989	0.000972991	ASI	karim
PZE-103133331	3	187603959	0.000635302	EG	hyd
PZE-103133331	3	187603959	0.000965254	EL	hyd
PZE-103133331	3	187603959	0.00290503	KR	hyd
PZE-103133331	3	187603959	0.00149493	RowE	hyd
PZE-103133331	3	187603959	0.00142631	KR	IARI
PZE-103133331	3	187603959	0.00230554	KW	IARI
PZE-103133331	3	187603959	0.000770483	RowE	IARI
PZE-103133331	3	187603959	0.00138131	EL	karim
PZE-103133331	3	187603959	0.00214177	KR	karim
PZE-103133331	3	187603959	0.00158469	KW	karim
PZE-103133331	3	187603959	0.00124713	RowE	karim
PZE-103134363	3	188316234	0.171913	yld	mean
PZE-103135560	3	189305926	0.00152602	ASI	mean
PZE-103136775	3	190629866	0.00122282	KW	hyd
PZE-103136775	3	190629866	0.00217546	KW	IARI
PZE-103136980	3	191309781	0.0012392	KW	hyd
PZE-103136980	3	191309781	0.00127439	RowE	karim
PZE-103140478	3	194349651	0.0017285	EG	mean
PZE-103140478	3	194349651	0.00216726	EL	mean
PZE-103140478	3	194349651	0.00545749	KR	mean
PZE-103140478	3	194349651	0.00443273	KW	mean
PZE-103140478	3	194349651	0.00212556	RowE	mean
PZE-103140478	3	194349651	0.207541	yld	mean
PZE-103141146	3	194766153	0.000620421	EG	hyd
PZE-103141146	3	194766153	0.0641506	yld	karim
PZE-103142151	3	195610232	0.000961216	ASI	karim
PZE-103147207	3	199739916	0.000764175	ASI	hyd
PZE-103149619	3	201971540	0.00298956	KR	hyd
PZE-103149619	3	201971540	0.0589095	yld	hyd
PZE-103149619	3	201971540	0.00106796	EG	IARI
PZE-103149619	3	201971540	0.00184136	EL	IARI
PZE-103149619	3	201971540	0.00224564	KW	IARI
PZE-103149619	3	201971540	0.162246	yld	IARI
PZE-103149619	3	201971540	0.00130053	EL	karim
PZE-103149619	3	201971540	0.0618715	yld	karim
PZE-103155445	3	206474737	0.00142041	ASI	mean
PZE-103159262	3	209195473	0.00160351	ASI	mean
PZE-103159691	3	209419325	0.00220114	KR	karim
PZE-103169740	3	216036831	0.00369654	KW	mean
PZE-103175542	3	220032478	0.00150558	ASI	mean
PZE-103176862	3	221149394	0.00160725	ASI	mean
PZE-103185983	3	228772566	0.00211143	KW	IARI
PZE-103186532	3	229099275	0.00101788	ASI	karim
PZE-104000023	4	30789	0.148083	yld	IARI
PZE-104000245	4	515187	0.00147023	EG	mean
PZE-104000245	4	515187	0.00498808	KR	mean
PZE-104000245	4	515187	0.00404154	KW	mean
PZE-104000245	4	515187	0.00258674	RowE	mean
PZE-104000308	4	609379	0.000762988	ASI	hyd
PZE-104000308	4	609379	0.000453706	ASI	IARI
PZE-104000308	4	609379	0.00112303	ASI	karim
PZE-104000566	4	794057	0.00181469	EL	mean
PZE-104000566	4	794057	0.155265	yld	mean
PZE-104002953	4	2281572	0.00127483	RowE	karim
PZE-104005295	4	3895258	0.000722385	EG	hyd
PZE-104005295	4	3895258	0.00276652	KR	hyd
PZE-104005295	4	3895258	0.0580118	yld	hyd
PZE-104005295	4	3895258	0.00131273	KR	IARI
PZE-104005295	4	3895258	0.00226091	KW	IARI
PZE-104005295	4	3895258	0.000665422	RowE	IARI
PZE-104005295	4	3895258	0.000829853	EG	karim
PZE-104005295	4	3895258	0.00208013	KR	karim
PZE-104008357	4	5700020	0.00146313	KR	IARI
PZE-104008357	4	5700020	0.000594893	RowE	IARI
PZE-104016135	4	15791318	0.000956585	EL	hyd
PZE-104016135	4	15791318	0.00138755	KW	hyd
PZE-104016135	4	15791318	0.000628388	RowE	IARI
PZE-104016135	4	15791318	0.144236	yld	IARI
PZE-104016135	4	15791318	0.00109118	RowE	karim
PZE-104016135	4	15791318	0.0585613	yld	karim
PZE-104018179	4	17968075	0.00122043	KW	hyd
PZE-104018854	4	18770667	0.00128151	EL	karim
PZE-104018854	4	18770667	0.00140388	KW	karim
PZE-104020214	4	21447419	0.00126818	KW	hyd
PZE-104020214	4	21447419	0.000624735	RowE	IARI
PZE-104021562	4	23021021	0.000961058	EL	hyd
PZE-104023059	4	25856445	0.0646853	yld	hyd
PZE-104023059	4	25856445	0.00135798	EL	IARI
PZE-104024117	4	27301272	0.00100505	EL	hyd
PZE-104024117	4	27301272	0.00110368	RowE	karim
PZE-104024421	4	27941019	0.00106563	EL	hyd
PZE-104024421	4	27941019	0.00153165	RowE	hyd
PZE-104024421	4	27941019	0.00132537	EL	karim
PZE-104027568	4	32576208	0.178831	yld	mean
PZE-104028223	4	33857297	0.0601869	yld	karim
PZE-104028424	4	34067026	0.00154447	EG	mean
PZE-104028424	4	34067026	0.00236064	EL	mean
PZE-104028424	4	34067026	0.00501613	KR	mean
PZE-104028424	4	34067026	0.0039891	KW	mean
PZE-104028424	4	34067026	0.00183304	RowE	mean
PZE-104028424	4	34067026	0.193115	yld	mean
PZE-104028583	4	34490747	0.00151551	ASI	mean
PZE-104029568	4	35587518	0.00141489	ASI	mean
PZE-104030600	4	36744736	0.055379	yld	hyd
PZE-104030600	4	36744736	0.00130186	EL	IARI
PZE-104030600	4	36744736	0.147054	yld	IARI
PZE-104031393	4	37863993	0.00136716	RowE	hyd
PZE-104031393	4	37863993	0.00133613	EL	IARI
PZE-104031393	4	37863993	0.00135161	EL	karim
PZE-104031423	4	37865614	0.000960718	ASI	karim
PZE-104032365	4	39385711	0.00150404	ASI	mean
PZE-104032758	4	39791643	0.00120662	KW	hyd
PZE-104032758	4	39791643	0.00133346	KW	karim
PZE-104032758	4	39791643	0.00108745	RowE	karim
PZE-104032773	4	39797190	0.000782721	EG	hyd
PZE-104032773	4	39797190	0.00102267	EL	hyd
PZE-104032773	4	39797190	0.00303584	KR	hyd
PZE-104032773	4	39797190	0.00145846	KW	hyd
PZE-104032773	4	39797190	0.00165002	RowE	hyd
PZE-104032773	4	39797190	0.00146525	EL	IARI
PZE-104032773	4	39797190	0.00276835	KW	IARI
PZE-104032773	4	39797190	0.00067784	RowE	IARI
PZE-104032773	4	39797190	0.00090325	EG	karim
PZE-104032773	4	39797190	0.00146606	EL	karim
PZE-104032773	4	39797190	0.00182354	KR	karim
PZE-104032773	4	39797190	0.00130213	RowE	karim
PZE-104033664	4	41960544	0.00141303	ASI	mean
PZE-104034629	4	43409588	0.00136148	ASI	mean
PZE-104037851	4	52590781	0.000484793	ASI	IARI
PZE-104040235	4	60609800	0.000437685	ASI	IARI
PZE-104040407	4	61311445	0.000898512	ASI	hyd
PZE-104040407	4	61311445	0.000462857	ASI	IARI
PZE-104040407	4	61311445	0.0010172	ASI	karim
PZE-104040409	4	61311701	0.00222249	KW	IARI
PZE-104040409	4	61311701	0.00138757	KW	karim
PZE-104040409	4	61311701	0.00126405	RowE	karim
PZE-104040409	4	61311701	0.00137907	ASI	mean
PZE-104040670	4	62265945	0.0595093	yld	karim
PZE-104042136	4	65371498	0.163796	yld	IARI
PZE-104042823	4	68133320	0.000870252	ASI	hyd
PZE-104042823	4	68133320	0.000549538	ASI	IARI
PZE-104044127	4	72104988	0.00176004	EL	mean
PZE-104044127	4	72104988	0.00457674	KR	mean
PZE-104044127	4	72104988	0.157517	yld	mean
PZE-104045465	4	74976865	0.000676272	ASI	hyd
PZE-104051844	4	89298144	0.00101174	EL	hyd
PZE-104051844	4	89298144	0.00133631	KR	IARI
PZE-104051844	4	89298144	0.00194267	KR	karim
PZE-104052808	4	91195643	0.00489006	KR	mean
PZE-104053576	4	93000897	0.0669917	yld	hyd
PZE-104053576	4	93000897	0.00128022	KW	karim
PZE-104053576	4	93000897	0.0592831	yld	karim
PZE-104053750	4	93400320	0.00138831	RowE	hyd
PZE-104054907	4	97198340	0.00156142	RowE	hyd
PZE-104054907	4	97198340	0.00116877	EG	IARI
PZE-104054907	4	97198340	0.00198431	KR	karim
PZE-104055970	4	100632718	0.00132308	KW	hyd
PZE-104055970	4	100632718	0.000821207	EG	karim
PZE-104055970	4	100632718	0.0013581	KW	karim
PZE-104058608	4	111562449	0.00191506	RowE	mean
PZE-104060728	4	118217209	0.000808041	ASI	hyd
PZE-104060728	4	118217209	0.00110682	ASI	karim
PZE-104061181	4	119441233	0.000483387	ASI	IARI
PZE-104061182	4	119441376	0.00162169	ASI	mean
PZE-104062998	4	123455381	0.00145509	EG	mean
PZE-104062998	4	123455381	0.00203318	EL	mean
PZE-104062998	4	123455381	0.00591862	KR	mean
PZE-104062998	4	123455381	0.00400484	KW	mean
PZE-104062998	4	123455381	0.00210006	RowE	mean
PZE-104062998	4	123455381	0.179695	yld	mean
PZE-104064630	4	126478128	0.000817696	ASI	hyd
PZE-104064630	4	126478128	0.000650309	ASI	IARI
PZE-104064630	4	126478128	0.00118566	ASI	karim
PZE-104064751	4	126661271	0.00121319	KW	hyd
PZE-104064799	4	126735350	0.156417	yld	IARI
PZE-104064972	4	127068267	0.00190877	EL	mean
PZE-104065142	4	127805783	0.00154999	ASI	mean
PZE-104065486	4	128632632	0.00138438	ASI	mean
PZE-104065998	4	129384872	0.000917288	ASI	hyd
PZE-104065998	4	129384872	0.00125898	ASI	karim
PZE-104067263	4	132189241	0.00144916	EG	mean
PZE-104067650	4	133583084	0.158219	yld	IARI
PZE-104069229	4	136776287	0.00156131	ASI	mean
PZE-104072906	4	143132612	0.00144314	KW	karim
PZE-104073719	4	144488167	0.000489498	ASI	IARI
PZE-104077650	4	151119637	0.00159436	ASI	mean
PZE-104078542	4	151906668	0.000779796	EG	karim
PZE-104078796	4	152168462	0.00146405	EG	mean
PZE-104078796	4	152168462	0.00179144	EL	mean
PZE-104078796	4	152168462	0.00482805	KR	mean
PZE-104078796	4	152168462	0.00372889	KW	mean
PZE-104078796	4	152168462	0.00203335	RowE	mean
PZE-104079825	4	153293870	0.000682041	EG	hyd
PZE-104079825	4	153293870	0.000953277	EL	hyd
PZE-104079825	4	153293870	0.00321571	KR	hyd
PZE-104079825	4	153293870	0.00166528	RowE	hyd
PZE-104079825	4	153293870	0.00106774	EG	IARI
PZE-104079825	4	153293870	0.00133743	EL	IARI
PZE-104079825	4	153293870	0.00159392	KR	IARI
PZE-104079825	4	153293870	0.000818611	RowE	IARI
PZE-104079825	4	153293870	0.15474	yld	IARI
PZE-104079825	4	153293870	0.000754526	EG	karim
PZE-104079825	4	153293870	0.0013762	EL	karim
PZE-104079825	4	153293870	0.00206303	KR	karim
PZE-104079825	4	153293870	0.00136152	KW	karim
PZE-104079825	4	153293870	0.00109046	RowE	karim
PZE-104079825	4	153293870	0.0595394	yld	karim
PZE-104080267	4	153543624	0.00139232	EL	IARI
PZE-104080267	4	153543624	0.00140369	KR	IARI
PZE-104080267	4	153543624	0.0658926	yld	karim
PZE-104080515	4	154120293	0.00147788	EG	mean
PZE-104080515	4	154120293	0.00191366	RowE	mean
PZE-104081085	4	154680601	0.00097209	EL	hyd
PZE-104081085	4	154680601	0.0025411	KR	hyd
PZE-104081085	4	154680601	0.00164635	RowE	hyd
PZE-104081085	4	154680601	0.00107889	EG	IARI
PZE-104081085	4	154680601	0.00125159	EL	karim
PZE-104081085	4	154680601	0.00196442	KR	karim
PZE-104085481	4	158785558	0.000621986	ASI	IARI
PZE-104085481	4	158785558	0.00106369	ASI	karim
PZE-104086871	4	160462257	0.00145121	ASI	mean
PZE-104092712	4	167827363	0.0589918	yld	karim
PZE-104094580	4	170637945	0.158234	yld	mean
PZE-104096011	4	171767562	0.0553302	yld	hyd
PZE-104099837	4	175944355	0.0015458	ASI	mean
PZE-104105965	4	181089587	0.000927084	ASI	karim
PZE-104106325	4	181667021	0.00138962	RowE	hyd
PZE-104108817	4	184552967	0.00065335	EG	hyd
PZE-104108817	4	184552967	0.00137034	EL	IARI
PZE-104108817	4	184552967	0.150403	yld	IARI
PZE-104112419	4	193298258	0.000749036	ASI	hyd
PZE-104113423	4	194377429	0.00183271	EL	mean
PZE-104113423	4	194377429	0.005307	KR	mean
PZE-104113423	4	194377429	0.00193308	RowE	mean
PZE-104115471	4	196944239	0.00104488	EL	hyd
PZE-104115471	4	196944239	0.0013395	KR	IARI
PZE-104116288	4	197864696	0.00461369	KR	mean
PZE-104116512	4	198054628	0.00130055	EL	hyd
PZE-104116512	4	198054628	0.00124635	EG	IARI
PZE-104116512	4	198054628	0.00223788	KW	IARI
PZE-104116512	4	198054628	0.000626121	RowE	IARI
PZE-104116512	4	198054628	0.0595828	yld	karim
PZE-104117476	4	199500429	0.00138137	RowE	hyd
PZE-104117476	4	199500429	0.0673992	yld	hyd
PZE-104117476	4	199500429	0.00187697	KR	karim
PZE-104117602	4	199744030	0.000718076	ASI	hyd
PZE-104117602	4	199744030	0.000593928	ASI	IARI
PZE-104117602	4	199744030	0.00100538	ASI	karim
PZE-104123124	4	205828754	0.00173102	ASI	mean
PZE-104123484	4	206189992	0.14864	yld	IARI
PZE-104124260	4	207384244	0.00150866	EG	mean
PZE-104124260	4	207384244	0.00211547	EL	mean
PZE-104124260	4	207384244	0.00489599	KR	mean
PZE-104126021	4	209572597	0.0563039	yld	hyd
PZE-104126021	4	209572597	0.001325	EL	karim
PZE-104128460	4	214033751	0.00164343	EG	mean
PZE-104128460	4	214033751	0.00186743	EL	mean
PZE-104128460	4	214033751	0.00466269	KR	mean
PZE-104128460	4	214033751	0.00421526	KW	mean
PZE-104128460	4	214033751	0.00185964	RowE	mean
PZE-104128460	4	214033751	0.168882	yld	mean
PZE-104128866	4	214873099	0.00201787	EL	mean
PZE-104128866	4	214873099	0.155987	yld	mean
PZE-104133761	4	223206301	0.00141674	ASI	mean
PZE-104134535	4	224411857	0.000626446	EG	hyd
PZE-104134535	4	224411857	0.0698651	yld	hyd
PZE-104134535	4	224411857	0.0011795	EG	IARI
PZE-104134535	4	224411857	0.00130839	EL	IARI
PZE-104134535	4	224411857	0.000798169	EG	karim
PZE-104134535	4	224411857	0.0739511	yld	karim
PZE-104135586	4	226556572	0.00113643	RowE	karim
PZE-104135811	4	226913708	0.000814356	ASI	hyd
PZE-104135811	4	226913708	0.000662024	ASI	IARI
PZE-104135811	4	226913708	0.00128631	ASI	karim
PZE-104136614	4	228440300	0.00188409	EG	mean
PZE-104136614	4	228440300	0.00261065	EL	mean
PZE-104136614	4	228440300	0.00605329	KR	mean
PZE-104136614	4	228440300	0.00515595	KW	mean
PZE-104136614	4	228440300	0.00253468	RowE	mean
PZE-104141673	4	235785698	0.00463506	KR	mean
PZE-104141673	4	235785698	0.00209172	RowE	mean
PZE-104142010	4	236140205	0.000919039	ASI	karim
PZE-104145524	4	239721101	0.00214379	KW	IARI
PZE-104148799	4	241348191	0.000711497	ASI	hyd
PZE-104148799	4	241348191	0.00099529	ASI	karim
PZE-104148860	4	241373995	0.0620599	yld	karim
PZE-104150374	4	242470685	0.00150667	EG	mean
PZE-104150374	4	242470685	0.00198574	EL	mean
PZE-104150374	4	242470685	0.00381127	KW	mean
PZE-104153144	4	243619865	0.00177275	ASI	mean
PZE-104157101	4	245727895	0.0014341	EG	mean
PZE-104157101	4	245727895	0.00185913	EL	mean
PZE-104157101	4	245727895	0.00516919	KR	mean
PZE-104157101	4	245727895	0.0041451	KW	mean
PZE-104157101	4	245727895	0.00234269	RowE	mean
PZE-105000079	5	83914	0.000706908	ASI	hyd
PZE-105000079	5	83914	0.00125432	ASI	karim
PZE-105000286	5	651882	0.000733681	ASI	hyd
PZE-105000286	5	651882	0.000973958	ASI	karim
PZE-105004767	5	2383007	0.00129405	EL	IARI
PZE-105004767	5	2383007	0.0604925	yld	karim
PZE-105018267	5	8145489	0.0788974	yld	hyd
PZE-105018267	5	8145489	0.154867	yld	IARI
PZE-105018267	5	8145489	0.00146719	EL	karim
PZE-105018839	5	8454081	0.00151069	EG	mean
PZE-105018839	5	8454081	0.00206302	EL	mean
PZE-105018839	5	8454081	0.00530088	KR	mean
PZE-105018839	5	8454081	0.00384587	KW	mean
PZE-105018839	5	8454081	0.00224351	RowE	mean
PZE-105025345	5	12974141	0.000859284	EG	hyd
PZE-105025345	5	12974141	0.000947869	EL	hyd
PZE-105025345	5	12974141	0.00329413	KR	hyd
PZE-105025345	5	12974141	0.00148859	RowE	hyd
PZE-105025345	5	12974141	0.0918998	yld	hyd
PZE-105025345	5	12974141	0.00133442	EG	IARI
PZE-105025345	5	12974141	0.00169836	EL	IARI
PZE-105025345	5	12974141	0.00176301	KR	IARI
PZE-105025345	5	12974141	0.000780714	RowE	IARI
PZE-105025345	5	12974141	0.222673	yld	IARI
PZE-105025345	5	12974141	0.000766946	EG	karim
PZE-105025345	5	12974141	0.00202684	KR	karim
PZE-105025345	5	12974141	0.00137464	KW	karim
PZE-105025345	5	12974141	0.0013783	RowE	karim
PZE-105025345	5	12974141	0.0787492	yld	karim
PZE-105025482	5	13004895	0.000839321	EG	hyd
PZE-105025482	5	13004895	0.00098205	EL	hyd
PZE-105025482	5	13004895	0.00323425	KR	hyd
PZE-105025482	5	13004895	0.00160563	RowE	hyd
PZE-105025482	5	13004895	0.0786823	yld	hyd
PZE-105025482	5	13004895	0.00126396	EG	IARI
PZE-105025482	5	13004895	0.00177577	EL	IARI
PZE-105025482	5	13004895	0.00133358	KR	IARI
PZE-105025482	5	13004895	0.000642705	RowE	IARI
PZE-105025482	5	13004895	0.199979	yld	IARI
PZE-105025482	5	13004895	0.000916561	EG	karim
PZE-105025482	5	13004895	0.00169207	EL	karim
PZE-105025482	5	13004895	0.00138402	KW	karim
PZE-105025482	5	13004895	0.00132463	RowE	karim
PZE-105025482	5	13004895	0.0790557	yld	karim
PZE-105025787	5	13111035	0.0612579	yld	karim
PZE-105027872	5	14285174	0.0013911	KR	IARI
PZE-105029277	5	15202993	0.173345	yld	mean
PZE-105031680	5	17158383	0.000836077	EG	hyd
PZE-105031680	5	17158383	0.000957858	EL	hyd
PZE-105031680	5	17158383	0.00300672	KR	hyd
PZE-105031680	5	17158383	0.0730702	yld	hyd
PZE-105031680	5	17158383	0.00115573	EG	IARI
PZE-105031680	5	17158383	0.00146426	EL	IARI
PZE-105031680	5	17158383	0.155606	yld	IARI
PZE-105031680	5	17158383	0.000810399	EG	karim
PZE-105031680	5	17158383	0.00155216	EL	karim
PZE-105031680	5	17158383	0.00133438	KW	karim
PZE-105032275	5	17393167	0.00144972	KR	IARI
PZE-105036622	5	21352742	0.0565729	yld	hyd
PZE-105036678	5	21461431	0.000758335	EG	hyd
PZE-105036678	5	21461431	0.000980869	EL	hyd
PZE-105036678	5	21461431	0.00272358	KR	hyd
PZE-105036678	5	21461431	0.00154563	KW	hyd
PZE-105036678	5	21461431	0.00142936	RowE	hyd
PZE-105036678	5	21461431	0.0736675	yld	hyd
PZE-105036678	5	21461431	0.00131601	EG	IARI
PZE-105036678	5	21461431	0.00232185	KW	IARI
PZE-105036678	5	21461431	0.000765505	RowE	IARI
PZE-105036678	5	21461431	0.00209437	KR	karim
PZE-105036678	5	21461431	0.00144472	RowE	karim
PZE-105036678	5	21461431	0.0682803	yld	karim
PZE-105039065	5	23752309	0.000915345	ASI	karim
PZE-105042963	5	29603159	0.000978462	EL	hyd
PZE-105044893	5	31776003	0.00094517	EL	hyd
PZE-105045495	5	32612392	0.000436954	ASI	IARI
PZE-105045495	5	32612392	0.00116304	ASI	karim
PZE-105045541	5	32731887	0.00135707	KR	IARI
PZE-105045541	5	32731887	0.00209517	KW	IARI
PZE-105046456	5	34348611	0.00181247	KR	karim
PZE-105046750	5	34951308	0.000451754	ASI	IARI
PZE-105046996	5	35408223	0.000960039	EL	hyd
PZE-105047147	5	35780314	0.00132289	KR	IARI
PZE-105047805	5	36686516	0.000476135	ASI	IARI
PZE-105047885	5	36923490	0.000960256	ASI	hyd
PZE-105047885	5	36923490	0.00112829	ASI	karim
PZE-105048899	5	39108672	0.00209033	EG	mean
PZE-105048899	5	39108672	0.00297554	EL	mean
PZE-105048899	5	39108672	0.00712184	KR	mean
PZE-105048899	5	39108672	0.00468147	KW	mean
PZE-105048899	5	39108672	0.00236698	RowE	mean
PZE-105048899	5	39108672	0.270025	yld	mean
PZE-105049540	5	40703356	0.00220954	KW	IARI
PZE-105049540	5	40703356	0.00194287	KR	karim
PZE-105049623	5	40960031	0.00395863	KW	mean
PZE-105049623	5	40960031	0.169506	yld	mean
PZE-105051219	5	43967844	0.00047464	ASI	IARI
PZE-105052445	5	46894347	0.00255162	KR	hyd
PZE-105052445	5	46894347	0.00123391	KW	hyd
PZE-105052445	5	46894347	0.00133445	EL	IARI
PZE-105052445	5	46894347	0.00222431	KW	IARI
PZE-105052646	5	47450668	0.00150346	EG	mean
PZE-105052646	5	47450668	0.00209371	EL	mean
PZE-105052646	5	47450668	0.171911	yld	mean
PZE-105052750	5	47585122	0.00139057	EL	IARI
PZE-105053408	5	48308051	0.000695131	EG	hyd
PZE-105053408	5	48308051	0.0026247	KR	hyd
PZE-105053408	5	48308051	0.00151139	KW	hyd
PZE-105053408	5	48308051	0.06154	yld	hyd
PZE-105053408	5	48308051	0.00124652	EG	IARI
PZE-105053408	5	48308051	0.00166585	EL	IARI
PZE-105053408	5	48308051	0.00131744	KR	IARI
PZE-105053408	5	48308051	0.00226154	KW	IARI
PZE-105053408	5	48308051	0.000745636	RowE	IARI
PZE-105053408	5	48308051	0.193224	yld	IARI
PZE-105053408	5	48308051	0.0011476	EG	karim
PZE-105053408	5	48308051	0.00163233	EL	karim
PZE-105053408	5	48308051	0.00252611	KR	karim
PZE-105053408	5	48308051	0.0016867	KW	karim
PZE-105053408	5	48308051	0.0794352	yld	karim
PZE-105054460	5	50667881	0.0603041	yld	hyd
PZE-105054460	5	50667881	0.0643337	yld	karim
PZE-105055668	5	52760416	0.001407	EG	mean
PZE-105055668	5	52760416	0.00474189	KR	mean
PZE-105055668	5	52760416	0.00384008	KW	mean
PZE-105055668	5	52760416	0.00205062	RowE	mean
PZE-105055822	5	52847490	0.0009071	EG	hyd
PZE-105055822	5	52847490	0.000985681	EL	hyd
PZE-105055822	5	52847490	0.00366439	KR	hyd
PZE-105055822	5	52847490	0.00160206	RowE	hyd
PZE-105055822	5	52847490	0.088177	yld	hyd
PZE-105055822	5	52847490	0.00159688	EG	IARI
PZE-105055822	5	52847490	0.00187826	EL	IARI
PZE-105055822	5	52847490	0.0015007	KR	IARI
PZE-105055822	5	52847490	0.00314729	KW	IARI
PZE-105055822	5	52847490	0.000738581	RowE	IARI
PZE-105055822	5	52847490	0.257044	yld	IARI
PZE-105055822	5	52847490	0.00086038	EG	karim
PZE-105055822	5	52847490	0.00194998	EL	karim
PZE-105055822	5	52847490	0.00190358	KR	karim
PZE-105055822	5	52847490	0.0903471	yld	karim
PZE-105056273	5	53481974	0.00146686	ASI	mean
PZE-105056307	5	53499426	0.000775917	ASI	hyd
PZE-105056307	5	53499426	0.000912976	ASI	karim
PZE-105058702	5	56515659	0.000762951	EG	hyd
PZE-105058702	5	56515659	0.00100221	EL	hyd
PZE-105058702	5	56515659	0.00268772	KR	hyd
PZE-105058702	5	56515659	0.0016676	KW	hyd
PZE-105058702	5	56515659	0.072065	yld	hyd
PZE-105058702	5	56515659	0.00140423	EL	IARI
PZE-105058702	5	56515659	0.00168584	KR	IARI
PZE-105058702	5	56515659	0.00231582	KW	IARI
PZE-105058702	5	56515659	0.000678287	RowE	IARI
PZE-105058702	5	56515659	0.000845925	EG	karim
PZE-105058702	5	56515659	0.00144575	EL	karim
PZE-105058702	5	56515659	0.0019715	KR	karim
PZE-105058702	5	56515659	0.00128875	KW	karim
PZE-105058702	5	56515659	0.00128925	RowE	karim
PZE-105058702	5	56515659	0.0599775	yld	karim
PZE-105058759	5	56685829	0.000962918	ASI	karim
PZE-105060615	5	58896725	0.0567154	yld	hyd
PZE-105060615	5	58896725	0.00061851	RowE	IARI
PZE-105060615	5	58896725	0.00129958	EL	karim
PZE-105062148	5	60596302	0.00178156	EG	mean
PZE-105062148	5	60596302	0.0019775	EL	mean
PZE-105062148	5	60596302	0.00607519	KR	mean
PZE-105062148	5	60596302	0.00541287	KW	mean
PZE-105062148	5	60596302	0.00221697	RowE	mean
PZE-105064380	5	64074058	0.190431	yld	mean
PZE-105064553	5	64507214	0.00148193	KW	hyd
PZE-105064553	5	64507214	0.00141094	RowE	hyd
PZE-105064553	5	64507214	0.00125684	EG	IARI
PZE-105064553	5	64507214	0.00224634	KW	IARI
PZE-105064553	5	64507214	0.000695087	RowE	IARI
PZE-105064553	5	64507214	0.00129294	KW	karim
PZE-105064553	5	64507214	0.00121891	RowE	karim
PZE-105066407	5	67733947	0.00184112	RowE	mean
PZE-105069047	5	71943606	0.00143595	EL	IARI
PZE-105070577	5	73953240	0.00151271	ASI	mean
PZE-105070824	5	74211650	0.000807525	ASI	hyd
PZE-105070824	5	74211650	0.000955144	ASI	karim
PZE-105073313	5	78115255	0.00115574	RowE	karim
PZE-105074128	5	80127364	0.185419	yld	mean
PZE-105077120	5	85429823	0.00184016	RowE	mean
PZE-105077135	5	85460247	0.000770763	EG	hyd
PZE-105077135	5	85460247	0.00292912	KR	hyd
PZE-105077135	5	85460247	0.149519	yld	IARI
PZE-105077135	5	85460247	0.0640085	yld	karim
PZE-105077430	5	86298429	0.000802113	EG	hyd
PZE-105077430	5	86298429	0.00378686	KR	hyd
PZE-105077430	5	86298429	0.101608	yld	hyd
PZE-105077430	5	86298429	0.00124918	EG	IARI
PZE-105077430	5	86298429	0.00166315	EL	IARI
PZE-105077430	5	86298429	0.0014571	KR	IARI
PZE-105077430	5	86298429	0.00224082	KW	IARI
PZE-105077430	5	86298429	0.000805995	RowE	IARI
PZE-105077430	5	86298429	0.201904	yld	IARI
PZE-105077430	5	86298429	0.000786449	EG	karim
PZE-105077430	5	86298429	0.00144134	EL	karim
PZE-105077430	5	86298429	0.00206724	KR	karim
PZE-105077430	5	86298429	0.00125865	KW	karim
PZE-105077430	5	86298429	0.0933933	yld	karim
PZE-105078378	5	88115269	0.000509076	ASI	IARI
PZE-105078908	5	89007196	0.000589353	RowE	IARI
PZE-105079037	5	89149582	0.000783855	EG	hyd
PZE-105079037	5	89149582	0.00123354	EL	hyd
PZE-105079037	5	89149582	0.00275632	KR	hyd
PZE-105079037	5	89149582	0.00185281	RowE	hyd
PZE-105079037	5	89149582	0.0574275	yld	hyd
PZE-105079037	5	89149582	0.00114986	EG	IARI
PZE-105079037	5	89149582	0.001575	KR	IARI
PZE-105079037	5	89149582	0.00238601	KW	IARI
PZE-105079037	5	89149582	0.000591307	RowE	IARI
PZE-105079037	5	89149582	0.000832499	EG	karim
PZE-105079037	5	89149582	0.00143184	EL	karim
PZE-105079037	5	89149582	0.00180305	KR	karim
PZE-105079037	5	89149582	0.00118522	RowE	karim
PZE-105080401	5	92085932	0.159314	yld	IARI
PZE-105080401	5	92085932	0.000828482	EG	karim
PZE-105080598	5	92514665	0.000490243	ASI	IARI
PZE-105082022	5	95810152	0.000952152	ASI	karim
PZE-105082888	5	97819308	0.00254616	KR	hyd
PZE-105082888	5	97819308	0.163535	yld	IARI
PZE-105084151	5	100869477	0.000969411	EL	hyd
PZE-105084181	5	100881980	0.000736705	ASI	hyd
PZE-105084254	5	101029318	0.161924	yld	IARI
PZE-105087534	5	112982418	0.000765223	ASI	hyd
PZE-105088773	5	119833566	0.00129598	KR	IARI
PZE-105089258	5	122507779	0.0568262	yld	hyd
PZE-105089258	5	122507779	0.00142847	KR	IARI
PZE-105089258	5	122507779	0.151495	yld	IARI
PZE-105089258	5	122507779	0.000794383	EG	karim
PZE-105089537	5	123204356	0.00122175	KW	hyd
PZE-105089987	5	124796135	0.000434194	ASI	IARI
PZE-105090087	5	125119002	0.00147913	RowE	hyd
PZE-105090500	5	126326069	0.192714	yld	mean
PZE-105094260	5	137122479	0.00265272	KR	hyd
PZE-105094260	5	137122479	0.00218684	KW	IARI
PZE-105099402	5	146732823	0.000743925	ASI	hyd
PZE-105099402	5	146732823	0.000447507	ASI	IARI
PZE-105099402	5	146732823	0.00109716	ASI	karim
PZE-105100461	5	149732096	0.154694	yld	IARI
PZE-105102557	5	154315332	0.000746881	ASI	hyd
PZE-105102557	5	154315332	0.00107926	ASI	karim
PZE-105105288	5	159290344	0.0584819	yld	hyd
PZE-105105288	5	159290344	0.00059235	RowE	IARI
PZE-105105294	5	159304156	0.00133169	KR	IARI
PZE-105105422	5	159461804	0.0008404	EG	hyd
PZE-105105422	5	159461804	0.00272873	KR	hyd
PZE-105105422	5	159461804	0.00152674	KW	hyd
PZE-105105422	5	159461804	0.0014238	RowE	hyd
PZE-105105422	5	159461804	0.00114965	EG	IARI
PZE-105105422	5	159461804	0.00164769	KR	IARI
PZE-105105422	5	159461804	0.00269091	KW	IARI
PZE-105105422	5	159461804	0.000786555	EG	karim
PZE-105105422	5	159461804	0.00133425	EL	karim
PZE-105105422	5	159461804	0.00109944	RowE	karim
PZE-105106833	5	162745701	0.00178177	EL	mean
PZE-105106833	5	162745701	0.175111	yld	mean
PZE-105107790	5	163936544	0.00279107	KR	hyd
PZE-105107790	5	163936544	0.00151613	KW	hyd
PZE-105107790	5	163936544	0.00143301	RowE	hyd
PZE-105107790	5	163936544	0.000666497	RowE	IARI
PZE-105107790	5	163936544	0.000768783	EG	karim
PZE-105107790	5	163936544	0.00118814	RowE	karim
PZE-105109854	5	166412867	0.000438395	ASI	IARI
PZE-105115211	5	171316038	0.00106318	ASI	karim
PZE-105122022	5	178509718	0.00142547	ASI	mean
PZE-105127414	5	183573289	0.00356158	KW	mean
PZE-105127954	5	184588852	0.00160397	EL	IARI
PZE-105133279	5	188960849	0.00124274	KW	hyd
PZE-105133279	5	188960849	0.00213307	KW	IARI
PZE-105133279	5	188960849	0.0613877	yld	karim
PZE-105144284	5	197306878	0.000624193	EG	hyd
PZE-105144284	5	197306878	0.00264685	KR	hyd
PZE-105144284	5	197306878	0.00137799	KW	hyd
PZE-105144284	5	197306878	0.00118484	EG	IARI
PZE-105144284	5	197306878	0.00165873	KR	IARI
PZE-105144284	5	197306878	0.00224012	KW	IARI
PZE-105144284	5	197306878	0.0012724	EL	karim
PZE-105144284	5	197306878	0.00140522	KW	karim
PZE-105146188	5	198534153	0.00115603	RowE	karim
PZE-105150268	5	200908096	0.00176086	EL	mean
PZE-105150268	5	200908096	0.199269	yld	mean
PZE-105156453	5	204435442	0.00148912	EG	mean
PZE-105156453	5	204435442	0.00190593	EL	mean
PZE-105156453	5	204435442	0.00483477	KR	mean
PZE-105156453	5	204435442	0.00404105	KW	mean
PZE-105160636	5	206464097	0.00209442	KW	IARI
PZE-105164030	5	207752482	0.00130059	KW	hyd
PZE-105169336	5	210395726	0.000776297	ASI	hyd
PZE-105169336	5	210395726	0.000944572	ASI	karim
PZE-105171048	5	210991941	0.00128111	KW	karim
PZE-105171237	5	211091844	0.00134815	KR	IARI
PZE-106004391	6	5513633	0.00138447	ASI	mean
PZE-106007551	6	11362441	0.0570436	yld	hyd
PZE-106008114	6	12854287	0.00157533	ASI	mean
PZE-106008404	6	13727981	0.00128352	KW	hyd
PZE-106008404	6	13727981	0.0011618	EG	IARI
PZE-106008404	6	13727981	0.00145599	KR	IARI
PZE-106008760	6	14649983	0.153994	yld	mean
PZE-106009923	6	17428677	0.00148624	EG	mean
PZE-106009923	6	17428677	0.00186357	EL	mean
PZE-106009923	6	17428677	0.00549461	KR	mean
PZE-106009923	6	17428677	0.00187182	RowE	mean
PZE-106010206	6	17600466	0.00142784	EG	mean
PZE-106010206	6	17600466	0.00458902	KR	mean
PZE-106010206	6	17600466	0.00389807	KW	mean
PZE-106011053	6	19284902	0.156087	yld	mean
PZE-106012405	6	21295317	0.00218686	RowE	mean
PZE-106014205	6	24755623	0.00129708	KR	IARI
PZE-106015757	6	30352694	0.000734212	ASI	hyd
PZE-106017013	6	32650274	0.00169248	ASI	mean
PZE-106017081	6	32653511	0.000984796	EL	hyd
PZE-106017081	6	32653511	0.00292979	KR	hyd
PZE-106017081	6	32653511	0.0013859	RowE	hyd
PZE-106017081	6	32653511	0.00144794	KR	IARI
PZE-106017081	6	32653511	0.000862534	EG	karim
PZE-106017081	6	32653511	0.00135563	EL	karim
PZE-106017081	6	32653511	0.00116829	RowE	karim
PZE-106018260	6	36224261	0.000639888	EG	hyd
PZE-106018260	6	36224261	0.00166394	EG	mean
PZE-106018260	6	36224261	0.00266496	EL	mean
PZE-106018260	6	36224261	0.00551055	KR	mean
PZE-106018260	6	36224261	0.00496052	KW	mean
PZE-106018260	6	36224261	0.00241179	RowE	mean
PZE-106018260	6	36224261	0.198171	yld	mean
PZE-106018295	6	36459031	0.00129144	EL	IARI
PZE-106018295	6	36459031	0.000646457	RowE	IARI
PZE-106018295	6	36459031	0.00127571	EL	karim
PZE-106018738	6	37699119	0.00211874	KW	IARI
PZE-106018957	6	38316669	0.00158241	EG	mean
PZE-106019546	6	40441443	0.00155718	KW	karim
PZE-106019875	6	42487816	0.0014819	KR	IARI
PZE-106020937	6	46697384	0.00140225	KR	IARI
PZE-106021183	6	47364862	0.00184694	KR	karim
PZE-106021183	6	47364862	0.00119721	RowE	karim
PZE-106021552	6	49102995	0.00143381	EG	mean
PZE-106021552	6	49102995	0.00365833	KW	mean
PZE-106022387	6	53943758	0.00129777	KW	hyd
PZE-106022387	6	53943758	0.000611708	RowE	IARI
PZE-106022387	6	53943758	0.00133371	EL	karim
PZE-106022387	6	53943758	0.0013713	KW	karim
PZE-106022533	6	54467828	0.059734	yld	hyd
PZE-106023570	6	57520115	0.0568699	yld	hyd
PZE-106024031	6	57985612	0.00158941	ASI	mean
PZE-106024581	6	59097944	0.00159395	EG	mean
PZE-106024581	6	59097944	0.00238698	EL	mean
PZE-106024581	6	59097944	0.00511657	KR	mean
PZE-106024581	6	59097944	0.00372413	KW	mean
PZE-106024581	6	59097944	0.164689	yld	mean
PZE-106025263	6	60418862	0.00159983	EG	mean
PZE-106025263	6	60418862	0.00213532	EL	mean
PZE-106025263	6	60418862	0.00530368	KR	mean
PZE-106025263	6	60418862	0.00206945	RowE	mean
PZE-106025267	6	60419413	0.00176253	EL	mean
PZE-106025525	6	61194282	0.00357726	KW	mean
PZE-106025544	6	61228699	0.000450537	ASI	IARI
PZE-106026017	6	62173049	0.000924324	ASI	karim
PZE-106026281	6	62617003	0.00193608	EL	mean
PZE-106026281	6	62617003	0.00497486	KR	mean
PZE-106026281	6	62617003	0.00431417	KW	mean
PZE-106030188	6	69841234	0.00376955	KW	mean
PZE-106030267	6	70055905	0.000924474	ASI	karim
PZE-106030562	6	70731943	0.000735105	ASI	hyd
PZE-106031940	6	73560471	0.000676411	ASI	hyd
PZE-106031940	6	73560471	0.000933044	ASI	karim
PZE-106032929	6	75185611	0.000635978	EG	hyd
PZE-106032929	6	75185611	0.0544241	yld	hyd
PZE-106032929	6	75185611	0.00144382	EL	IARI
PZE-106032929	6	75185611	0.157173	yld	IARI
PZE-106032929	6	75185611	0.0614395	yld	karim
PZE-106033015	6	75440420	0.0010187	EL	hyd
PZE-106033015	6	75440420	0.00126193	EL	karim
PZE-106033015	6	75440420	0.00112586	RowE	karim
PZE-106033097	6	75631270	0.170771	yld	mean
PZE-106034019	6	78391789	0.000908284	EG	hyd
PZE-106034019	6	78391789	0.00111207	EL	hyd
PZE-106034019	6	78391789	0.00282493	KR	hyd
PZE-106034019	6	78391789	0.00143663	KW	hyd
PZE-106034019	6	78391789	0.00181134	RowE	hyd
PZE-106034019	6	78391789	0.0557313	yld	hyd
PZE-106034019	6	78391789	0.00127478	EG	IARI
PZE-106034019	6	78391789	0.00132441	EL	IARI
PZE-106034019	6	78391789	0.00143663	KR	IARI
PZE-106034019	6	78391789	0.00304583	KW	IARI
PZE-106034019	6	78391789	0.000747853	RowE	IARI
PZE-106034019	6	78391789	0.172346	yld	IARI
PZE-106034019	6	78391789	0.000996538	EG	karim
PZE-106034019	6	78391789	0.00159072	EL	karim
PZE-106034019	6	78391789	0.0023554	KR	karim
PZE-106034019	6	78391789	0.00166046	KW	karim
PZE-106034019	6	78391789	0.00140496	RowE	karim
PZE-106034019	6	78391789	0.0694547	yld	karim
PZE-106034718	6	80280535	0.000497443	ASI	IARI
PZE-106037023	6	83625426	0.00131904	KW	karim
PZE-106037668	6	84590363	0.000949124	EL	hyd
PZE-106037668	6	84590363	0.00305031	KR	hyd
PZE-106037668	6	84590363	0.0013518	KW	hyd
PZE-106037668	6	84590363	0.00135678	RowE	hyd
PZE-106037668	6	84590363	0.00127499	EG	IARI
PZE-106037668	6	84590363	0.0014612	EL	IARI
PZE-106037668	6	84590363	0.00145724	KR	IARI
PZE-106037668	6	84590363	0.00231017	KW	IARI
PZE-106037668	6	84590363	0.00081781	RowE	IARI
PZE-106037668	6	84590363	0.000940385	EG	karim
PZE-106037668	6	84590363	0.00255936	KR	karim
PZE-106037668	6	84590363	0.00144176	RowE	karim
PZE-106039277	6	86679313	0.000525221	ASI	IARI
PZE-106039277	6	86679313	0.000965623	ASI	karim
PZE-106040589	6	87874943	0.00105914	EL	hyd
PZE-106043129	6	91878701	0.000638028	EG	hyd
PZE-106043129	6	91878701	0.000952822	EL	hyd
PZE-106043129	6	91878701	0.00288096	KR	hyd
PZE-106043129	6	91878701	0.00162942	RowE	hyd
PZE-106043129	6	91878701	0.000648132	RowE	IARI
PZE-106043129	6	91878701	0.00089244	EG	karim
PZE-106043129	6	91878701	0.00134747	EL	karim
PZE-106043129	6	91878701	0.00188118	KR	karim
PZE-106044097	6	93167969	0.000632985	EG	hyd
PZE-106044097	6	93167969	0.00131434	EL	hyd
PZE-106044097	6	93167969	0.00182228	RowE	hyd
PZE-106044097	6	93167969	0.00138863	KR	IARI
PZE-106044097	6	93167969	0.00150101	RowE	karim
PZE-106045021	6	94612616	0.0022771	KW	IARI
PZE-106045480	6	94956185	0.000596938	RowE	IARI
PZE-106045480	6	94956185	0.00186703	KR	karim
PZE-106046102	6	95629423	0.00170487	EG	mean
PZE-106046102	6	95629423	0.00206048	EL	mean
PZE-106046102	6	95629423	0.00558482	KR	mean
PZE-106046102	6	95629423	0.00475311	KW	mean
PZE-106046102	6	95629423	0.0022115	RowE	mean
PZE-106046102	6	95629423	0.185399	yld	mean
PZE-106049549	6	98811941	0.000817075	EG	karim
PZE-106049549	6	98811941	0.00192538	KR	karim
PZE-106049549	6	98811941	0.00128756	KW	karim
PZE-106049549	6	98811941	0.0667343	yld	karim
PZE-106049655	6	98968805	0.000435293	ASI	IARI
PZE-106049962	6	99935700	0.00147294	ASI	mean
PZE-106050053	6	100079422	0.00154552	KR	IARI
PZE-106050053	6	100079422	0.000641836	RowE	IARI
PZE-106050053	6	100079422	0.060739	yld	karim
PZE-106057158	6	107982567	0.00147823	EG	mean
PZE-106057158	6	107982567	0.161657	yld	mean
PZE-106059193	6	110055909	0.001462	ASI	mean
PZE-106059791	6	110438890	0.00160668	EG	mean
PZE-106059791	6	110438890	0.00237184	EL	mean
PZE-106059791	6	110438890	0.00550238	KR	mean
PZE-106059791	6	110438890	0.00418051	KW	mean
PZE-106059791	6	110438890	0.00190344	RowE	mean
PZE-106059791	6	110438890	0.235887	yld	mean
PZE-106064646	6	116632635	0.00109693	EG	IARI
PZE-106064646	6	116632635	0.00208922	KW	IARI
PZE-106064646	6	116632635	0.00198435	KR	karim
PZE-106065562	6	117930951	0.000715511	EG	hyd
PZE-106065562	6	117930951	0.00265323	KR	hyd
PZE-106065562	6	117930951	0.0017287	KW	hyd
PZE-106065562	6	117930951	0.00155948	RowE	hyd
PZE-106065562	6	117930951	0.00147529	EG	IARI
PZE-106065562	6	117930951	0.00200313	EL	IARI
PZE-106065562	6	117930951	0.00163689	KR	IARI
PZE-106065562	6	117930951	0.00285876	KW	IARI
PZE-106065562	6	117930951	0.000775037	RowE	IARI
PZE-106065562	6	117930951	0.175159	yld	IARI
PZE-106065562	6	117930951	0.00105588	EG	karim
PZE-106065562	6	117930951	0.00134561	EL	karim
PZE-106065562	6	117930951	0.00252828	KR	karim
PZE-106065562	6	117930951	0.00153086	KW	karim
PZE-106067897	6	120889721	0.00147949	ASI	mean
PZE-106068627	6	122067867	0.000436668	ASI	IARI
PZE-106072777	6	128597146	0.00185426	ASI	mean
PZE-106073001	6	128792691	0.000956875	EL	hyd
PZE-106074073	6	129781094	0.000688397	ASI	hyd
PZE-106074073	6	129781094	0.000462189	ASI	IARI
PZE-106074663	6	130231116	0.00143413	EL	IARI
PZE-106074800	6	130244616	0.00101495	ASI	karim
PZE-106075223	6	130629777	0.155584	yld	mean
PZE-106075758	6	131399716	0.15482	yld	IARI
PZE-106075758	6	131399716	0.0610155	yld	karim
PZE-106080907	6	138068692	0.00062736	RowE	IARI
PZE-106083373	6	140975760	0.00133796	KW	karim
PZE-106084804	6	142282324	0.163359	yld	mean
PZE-106097407	6	151619624	0.00145689	KW	hyd
PZE-106097407	6	151619624	0.00143327	RowE	hyd
PZE-106097407	6	151619624	0.00140274	EL	IARI
PZE-106097407	6	151619624	0.00218397	KW	IARI
PZE-106100504	6	153414853	0.157578	yld	mean
PZE-106101046	6	153816029	0.000964516	EL	hyd
PZE-106102069	6	154315799	0.000945069	ASI	karim
PZE-106102131	6	154344946	0.00187195	EL	mean
PZE-106102131	6	154344946	0.00519553	KR	mean
PZE-106102131	6	154344946	0.00395384	KW	mean
PZE-106102131	6	154344946	0.00226153	RowE	mean
PZE-106102433	6	154484815	0.00136055	RowE	hyd
PZE-106102433	6	154484815	0.00222792	KW	IARI
PZE-106102433	6	154484815	0.00128973	EL	karim
PZE-106102433	6	154484815	0.00180953	KR	karim
PZE-106102433	6	154484815	0.00115544	RowE	karim
PZE-106109897	6	158520601	0.00262247	KR	hyd
PZE-106114426	6	160733579	0.00123156	KW	hyd
PZE-106131183	6	169240520	0.00119804	EG	IARI
PZE-107000362	7	726989	0.0014563	KR	IARI
PZE-107000362	7	726989	0.000784579	EG	karim
PZE-107001146	7	1226282	0.00139947	KR	IARI
PZE-107001146	7	1226282	0.00205883	KW	IARI
PZE-107001146	7	1226282	0.00074487	EG	karim
PZE-107011683	7	8065084	0.00125908	KW	hyd
PZE-107011683	7	8065084	0.00137669	RowE	hyd
PZE-107011683	7	8065084	0.00108837	EG	IARI
PZE-107011683	7	8065084	0.00181045	KR	karim
PZE-107011683	7	8065084	0.0625141	yld	karim
PZE-107015717	7	12950287	0.00139204	ASI	mean
PZE-107017692	7	15200831	0.00132343	KW	hyd
PZE-107018755	7	16871543	0.00200966	ASI	mean
PZE-107019984	7	18488924	0.000637525	EG	hyd
PZE-107019984	7	18488924	0.00160199	KW	hyd
PZE-107019984	7	18488924	0.054692	yld	hyd
PZE-107019984	7	18488924	0.00219561	KW	IARI
PZE-107019984	7	18488924	0.00127732	EL	karim
PZE-107019984	7	18488924	0.00112962	RowE	karim
PZE-107020326	7	18951532	0.000628582	EG	hyd
PZE-107020326	7	18951532	0.000999918	EL	hyd
PZE-107020326	7	18951532	0.00258652	KR	hyd
PZE-107020326	7	18951532	0.00113391	EG	IARI
PZE-107020326	7	18951532	0.00133592	EL	IARI
PZE-107020326	7	18951532	0.00131126	EL	karim
PZE-107020326	7	18951532	0.00134111	KW	karim
PZE-107020326	7	18951532	0.0588727	yld	karim
PZE-107023996	7	27719422	0.00199758	KR	karim
PZE-107025475	7	29952672	0.00104567	EL	hyd
PZE-107025475	7	29952672	0.00131331	EL	karim
PZE-107029460	7	38745747	0.00157216	EG	mean
PZE-107029460	7	38745747	0.00191392	EL	mean
PZE-107029460	7	38745747	0.00522662	KR	mean
PZE-107029460	7	38745747	0.00377924	KW	mean
PZE-107029460	7	38745747	0.00183839	RowE	mean
PZE-107030288	7	41101603	0.0007024	EG	hyd
PZE-107030288	7	41101603	0.00111205	EL	hyd
PZE-107030288	7	41101603	0.00286354	KR	hyd
PZE-107030288	7	41101603	0.00173789	RowE	hyd
PZE-107030288	7	41101603	0.0702027	yld	hyd
PZE-107030288	7	41101603	0.00119363	EG	IARI
PZE-107030288	7	41101603	0.00154036	EL	IARI
PZE-107030288	7	41101603	0.00133819	KR	IARI
PZE-107030288	7	41101603	0.0025208	KW	IARI
PZE-107030288	7	41101603	0.000801885	EG	karim
PZE-107030288	7	41101603	0.00146041	EL	karim
PZE-107030288	7	41101603	0.00215619	KR	karim
PZE-107030288	7	41101603	0.0013517	RowE	karim
PZE-107030288	7	41101603	0.0707478	yld	karim
PZE-107030605	7	41709622	0.000781925	ASI	hyd
PZE-107030605	7	41709622	0.000571044	ASI	IARI
PZE-107030605	7	41709622	0.000979574	ASI	karim
PZE-107031033	7	42580233	0.00128264	KW	hyd
PZE-107031033	7	42580233	0.00155568	RowE	hyd
PZE-107031033	7	42580233	0.00111672	EG	IARI
PZE-107031033	7	42580233	0.00132541	EL	karim
PZE-107031033	7	42580233	0.00191114	KR	karim
PZE-107031033	7	42580233	0.00128569	KW	karim
PZE-107031461	7	43301782	0.000744555	EG	hyd
PZE-107031461	7	43301782	0.00120602	EL	hyd
PZE-107031461	7	43301782	0.00137157	RowE	hyd
PZE-107031461	7	43301782	0.00112982	EG	IARI
PZE-107031461	7	43301782	0.00149126	KR	IARI
PZE-107031461	7	43301782	0.0024599	KW	IARI
PZE-107031461	7	43301782	0.000795437	EG	karim
PZE-107031461	7	43301782	0.00182874	KR	karim
PZE-107031461	7	43301782	0.00136516	RowE	karim
PZE-107032015	7	43948320	0.00144561	RowE	hyd
PZE-107032015	7	43948320	0.00140719	KR	IARI
PZE-107032015	7	43948320	0.00147329	KW	karim
PZE-107032015	7	43948320	0.00114871	RowE	karim
PZE-107035447	7	53165397	0.00066555	EG	hyd
PZE-107035447	7	53165397	0.00112955	EL	hyd
PZE-107035447	7	53165397	0.00289407	KR	hyd
PZE-107035447	7	53165397	0.0559691	yld	hyd
PZE-107035447	7	53165397	0.00225726	KW	IARI
PZE-107035447	7	53165397	0.000649425	RowE	IARI
PZE-107035447	7	53165397	0.000898514	EG	karim
PZE-107035447	7	53165397	0.001368	EL	karim
PZE-107035447	7	53165397	0.00123761	RowE	karim
PZE-107035706	7	54059372	0.00142495	KR	IARI
PZE-107035706	7	54059372	0.17266	yld	IARI
PZE-107035706	7	54059372	0.001318	KW	karim
PZE-107035706	7	54059372	0.061811	yld	karim
PZE-107036152	7	55590091	0.00215784	KW	IARI
PZE-107036370	7	56160806	0.000835636	ASI	hyd
PZE-107036810	7	57447020	0.00153878	ASI	mean
PZE-107038456	7	63189901	0.00136137	KR	IARI
PZE-107039247	7	64942938	0.000720872	ASI	hyd
PZE-107039397	7	65349405	0.00139668	ASI	mean
PZE-107039822	7	66522086	0.0586945	yld	karim
PZE-107041357	7	69873728	0.00111145	RowE	karim
PZE-107042637	7	73125898	0.000755887	EG	hyd
PZE-107042637	7	73125898	0.0010963	EL	hyd
PZE-107042637	7	73125898	0.00367767	KR	hyd
PZE-107042637	7	73125898	0.00132154	KW	hyd
PZE-107042637	7	73125898	0.0887314	yld	hyd
PZE-107042637	7	73125898	0.00158958	EG	IARI
PZE-107042637	7	73125898	0.00215243	EL	IARI
PZE-107042637	7	73125898	0.00192843	KR	IARI
PZE-107042637	7	73125898	0.00248151	KW	IARI
PZE-107042637	7	73125898	0.000840741	RowE	IARI
PZE-107042637	7	73125898	0.210756	yld	IARI
PZE-107042637	7	73125898	0.00103406	EG	karim
PZE-107042637	7	73125898	0.00167991	EL	karim
PZE-107042637	7	73125898	0.00255863	KR	karim
PZE-107042637	7	73125898	0.00136165	KW	karim
PZE-107042637	7	73125898	0.00119727	RowE	karim
PZE-107042637	7	73125898	0.0940916	yld	karim
PZE-107043156	7	74093625	0.00131437	EL	IARI
PZE-107043156	7	74093625	0.00155826	KR	IARI
PZE-107043156	7	74093625	0.00239479	KW	IARI
PZE-107043156	7	74093625	0.00127534	EL	karim
PZE-107044229	7	77157112	0.00365647	KW	mean
PZE-107044229	7	77157112	0.00199851	RowE	mean
PZE-107045044	7	81145476	0.000767259	EG	hyd
PZE-107045044	7	81145476	0.00111922	EL	hyd
PZE-107045044	7	81145476	0.0037266	KR	hyd
PZE-107045044	7	81145476	0.00141507	KW	hyd
PZE-107045044	7	81145476	0.0016592	RowE	hyd
PZE-107045044	7	81145476	0.0918042	yld	hyd
PZE-107045044	7	81145476	0.00130591	EG	IARI
PZE-107045044	7	81145476	0.00180423	EL	IARI
PZE-107045044	7	81145476	0.00163177	KR	IARI
PZE-107045044	7	81145476	0.00226333	KW	IARI
PZE-107045044	7	81145476	0.000713746	RowE	IARI
PZE-107045044	7	81145476	0.245906	yld	IARI
PZE-107045044	7	81145476	0.00108582	EG	karim
PZE-107045044	7	81145476	0.00150269	EL	karim
PZE-107045044	7	81145476	0.00202741	KR	karim
PZE-107045044	7	81145476	0.00189695	KW	karim
PZE-107045044	7	81145476	0.00113359	RowE	karim
PZE-107045044	7	81145476	0.0897826	yld	karim
PZE-107046405	7	84099139	0.000642692	EG	hyd
PZE-107046405	7	84099139	0.000964744	EL	hyd
PZE-107046405	7	84099139	0.00138959	RowE	hyd
PZE-107046405	7	84099139	0.0546696	yld	hyd
PZE-107046405	7	84099139	0.00227781	KW	IARI
PZE-107046405	7	84099139	0.00132509	KW	karim
PZE-107047063	7	85072979	0.062107	yld	hyd
PZE-107047993	7	87860933	0.0022782	KW	IARI
PZE-107048058	7	87988981	0.000990203	ASI	karim
PZE-107048938	7	90242596	0.000702216	ASI	hyd
PZE-107048938	7	90242596	0.00049444	ASI	IARI
PZE-107048971	7	90275125	0.000689274	ASI	hyd
PZE-107049129	7	90792308	0.000487563	ASI	IARI
PZE-107049644	7	92601453	0.00125039	KW	hyd
PZE-107049644	7	92601453	0.00113375	EG	IARI
PZE-107049644	7	92601453	0.00209195	KW	IARI
PZE-107049644	7	92601453	0.000770455	EG	karim
PZE-107049644	7	92601453	0.00144641	EL	karim
PZE-107051773	7	96302878	0.000971816	EL	hyd
PZE-107052228	7	96956996	0.159453	yld	mean
PZE-107053117	7	98552608	0.000761434	ASI	hyd
PZE-107053117	7	98552608	0.00125042	ASI	karim
PZE-107053803	7	99629725	0.000795694	EG	hyd
PZE-107053803	7	99629725	0.00117136	EL	hyd
PZE-107053803	7	99629725	0.00384035	KR	hyd
PZE-107053803	7	99629725	0.00154207	KW	hyd
PZE-107053803	7	99629725	0.00174858	RowE	hyd
PZE-107053803	7	99629725	0.00134313	EG	IARI
PZE-107053803	7	99629725	0.00141588	EL	IARI
PZE-107053803	7	99629725	0.00161035	KR	IARI
PZE-107053803	7	99629725	0.00330549	KW	IARI
PZE-107053803	7	99629725	0.000778348	RowE	IARI
PZE-107053803	7	99629725	0.162994	yld	IARI
PZE-107053803	7	99629725	0.00098184	EG	karim
PZE-107053803	7	99629725	0.00134307	EL	karim
PZE-107053803	7	99629725	0.00260196	KR	karim
PZE-107053803	7	99629725	0.00155766	KW	karim
PZE-107053803	7	99629725	0.00131568	RowE	karim
PZE-107053803	7	99629725	0.081532	yld	karim
PZE-107053917	7	99919731	0.00134443	EL	karim
PZE-107056183	7	102887138	0.000683856	EG	hyd
PZE-107056183	7	102887138	0.00100111	EL	hyd
PZE-107056183	7	102887138	0.00272624	KR	hyd
PZE-107057677	7	105221526	0.00132759	KW	hyd
PZE-107057869	7	105703299	0.000923776	ASI	hyd
PZE-107057869	7	105703299	0.000711926	ASI	IARI
PZE-107057869	7	105703299	0.00113241	ASI	karim
PZE-107059028	7	107748218	0.00130957	KR	IARI
PZE-107060277	7	110415902	0.000702463	ASI	hyd
PZE-107060656	7	110979736	0.00142065	ASI	mean
PZE-107062584	7	113481823	0.0015602	KW	hyd
PZE-107062584	7	113481823	0.00132469	KR	IARI
PZE-107062584	7	113481823	0.00228181	KW	IARI
PZE-107062584	7	113481823	0.00112179	RowE	karim
PZE-107062816	7	114183504	0.00132684	KW	hyd
PZE-107062816	7	114183504	0.0015769	EL	IARI
PZE-107062816	7	114183504	0.0589475	yld	karim
PZE-107062975	7	114550038	0.0576949	yld	hyd
PZE-107062975	7	114550038	0.15036	yld	IARI
PZE-107063100	7	114789273	0.000756444	ASI	hyd
PZE-107069244	7	120468208	0.00212598	ASI	mean
PZE-107070581	7	121464797	0.00154155	KR	IARI
PZE-107070581	7	121464797	0.001139	RowE	karim
PZE-107072910	7	123561619	0.145162	yld	IARI
PZE-107080376	7	129794525	0.0607965	yld	karim
PZE-107081437	7	130566751	0.00175394	EL	mean
PZE-107081437	7	130566751	0.00187717	RowE	mean
PZE-107090737	7	140166568	0.00149336	ASI	mean
PZE-107095300	7	145259371	0.00163016	EG	mean
PZE-107095300	7	145259371	0.00179902	EL	mean
PZE-107095300	7	145259371	0.171216	yld	mean
PZE-107098667	7	148096687	0.00204104	EG	mean
PZE-107098667	7	148096687	0.00213268	EL	mean
PZE-107098667	7	148096687	0.00668347	KR	mean
PZE-107098667	7	148096687	0.00524776	KW	mean
PZE-107098667	7	148096687	0.003226	RowE	mean
PZE-107098667	7	148096687	0.153224	yld	mean
PZE-107101710	7	150099406	0.00080358	EG	hyd
PZE-107101710	7	150099406	0.00106718	EL	hyd
PZE-107101710	7	150099406	0.00140718	KW	hyd
PZE-107101710	7	150099406	0.00154116	RowE	hyd
PZE-107101710	7	150099406	0.00114769	EG	IARI
PZE-107101710	7	150099406	0.00149416	KR	IARI
PZE-107101710	7	150099406	0.0007645	EG	karim
PZE-107101710	7	150099406	0.00202485	KR	karim
PZE-107101710	7	150099406	0.00135913	KW	karim
PZE-107110984	7	155437786	0.00467582	KR	mean
PZE-107113484	7	156524408	0.00137108	RowE	hyd
PZE-107113484	7	156524408	0.059013	yld	hyd
PZE-107113484	7	156524408	0.00123528	RowE	karim
PZE-107126296	7	163207947	0.00144238	EG	mean
PZE-107128846	7	165104257	0.00109974	EG	IARI
PZE-107128846	7	165104257	0.00135421	EL	IARI
PZE-107128846	7	165104257	0.00131988	KW	karim
PZE-107128846	7	165104257	0.0593246	yld	karim
PZE-107135434	7	168141869	0.0020491	KW	IARI
PZE-107137478	7	169412327	0.00202847	KR	karim
PZE-108002411	8	2524568	0.0021262	KW	IARI
PZE-108007795	8	8133109	0.173463	yld	mean
PZE-108013805	8	13747107	0.000455473	ASI	IARI
PZE-108016329	8	16035306	0.000918024	ASI	karim
PZE-108019790	8	18728184	0.00165203	EG	mean
PZE-108019790	8	18728184	0.00218294	EL	mean
PZE-108019790	8	18728184	0.00560758	KR	mean
PZE-108019790	8	18728184	0.00426714	KW	mean
PZE-108019790	8	18728184	0.00194252	RowE	mean
PZE-108019790	8	18728184	0.196808	yld	mean
PZE-108020961	8	19892645	0.00145447	EG	mean
PZE-108020961	8	19892645	0.00190563	EL	mean
PZE-108020961	8	19892645	0.0043027	KW	mean
PZE-108020961	8	19892645	0.00189996	RowE	mean
PZE-108020961	8	19892645	0.193074	yld	mean
PZE-108022597	8	21483706	0.00182896	EL	mean
PZE-108027696	8	27932099	0.00280546	KR	hyd
PZE-108027696	8	27932099	0.0007745	EG	karim
PZE-108027696	8	27932099	0.00132915	KW	karim
PZE-108028395	8	30445553	0.00473488	KR	mean
PZE-108028584	8	31307885	0.0573558	yld	hyd
PZE-108028584	8	31307885	0.198556	yld	IARI
PZE-108029087	8	31828416	0.00476962	KR	mean
PZE-108031035	8	35001929	0.167642	yld	mean
PZE-108031711	8	36505148	0.000492218	ASI	IARI
PZE-108033126	8	39481024	0.00154948	EG	mean
PZE-108034607	8	43848215	0.0550262	yld	hyd
PZE-108035043	8	45438998	0.00120554	KW	hyd
PZE-108035368	8	47894548	0.000444154	ASI	IARI
PZE-108036026	8	50803411	0.000634416	EG	hyd
PZE-108036055	8	50907728	0.00143691	KW	karim
PZE-108036270	8	51990222	0.00149591	ASI	mean
PZE-108039093	8	60652085	0.000685011	RowE	IARI
PZE-108039278	8	61514237	0.000639287	EG	hyd
PZE-108039278	8	61514237	0.00208156	KW	IARI
PZE-108039278	8	61514237	0.000825958	EG	karim
PZE-108040317	8	64069751	0.176644	yld	mean
PZE-108041830	8	66556235	0.00192582	KR	karim
PZE-108044479	8	72166920	0.00085621	ASI	hyd
PZE-108044479	8	72166920	0.00109663	ASI	karim
PZE-108044512	8	72176264	0.00260564	KR	hyd
PZE-108044512	8	72176264	0.00138827	RowE	hyd
PZE-108044512	8	72176264	0.0554245	yld	hyd
PZE-108044512	8	72176264	0.00194504	KR	karim
PZE-108046042	8	74821276	0.000437849	ASI	IARI
PZE-108046669	8	76573788	0.00129831	EL	karim
PZE-108048529	8	81105160	0.00123357	KW	hyd
PZE-108049110	8	82711976	0.00130737	KW	hyd
PZE-108049441	8	83894571	0.00190195	KR	karim
PZE-108050488	8	86817679	0.152243	yld	mean
PZE-108050891	8	87816332	0.00194072	EL	mean
PZE-108050894	8	87836759	0.00180462	EG	mean
PZE-108050894	8	87836759	0.00224415	EL	mean
PZE-108050894	8	87836759	0.00580242	KR	mean
PZE-108050894	8	87836759	0.00424116	KW	mean
PZE-108050894	8	87836759	0.00214915	RowE	mean
PZE-108055491	8	98557154	0.00130038	KW	hyd
PZE-108059742	8	105446961	0.144171	yld	IARI
PZE-108060445	8	106720981	0.000992664	EL	hyd
PZE-108061624	8	108910772	0.0011068	EL	hyd
PZE-108068459	8	118753898	0.00104927	ASI	karim
PZE-108069138	8	120313934	0.170364	yld	IARI
PZE-108069138	8	120313934	0.0642679	yld	karim
PZE-108069434	8	120503152	0.00143592	EG	mean
PZE-108069434	8	120503152	0.00195483	RowE	mean
PZE-108069655	8	121038497	0.00460562	KR	mean
PZE-108070106	8	121619220	0.00154557	EG	mean
PZE-108070106	8	121619220	0.005228	KR	mean
PZE-108070106	8	121619220	0.00397412	KW	mean
PZE-108070233	8	121767549	0.000985025	EL	hyd
PZE-108070233	8	121767549	0.00144852	RowE	hyd
PZE-108070233	8	121767549	0.00131827	EL	karim
PZE-108072700	8	124752076	0.145167	yld	IARI
PZE-108072700	8	124752076	0.0587509	yld	karim
PZE-108073059	8	126019326	0.000688661	ASI	hyd
PZE-108073059	8	126019326	0.000451414	ASI	IARI
PZE-108073224	8	126387370	0.1549	yld	mean
PZE-108073565	8	127193966	0.00164813	KW	hyd
PZE-108073565	8	127193966	0.00149084	RowE	hyd
PZE-108073565	8	127193966	0.000873656	EG	karim
PZE-108073565	8	127193966	0.00214435	KR	karim
PZE-108073565	8	127193966	0.00113135	RowE	karim
PZE-108073807	8	127496840	0.000657184	EG	hyd
PZE-108073807	8	127496840	0.00118182	EG	IARI
PZE-108073807	8	127496840	0.000682611	RowE	IARI
PZE-108073807	8	127496840	0.000774112	EG	karim
PZE-108073807	8	127496840	0.00136342	EL	karim
PZE-108073807	8	127496840	0.00208279	KR	karim
PZE-108073807	8	127496840	0.00117622	RowE	karim
PZE-108073827	8	127506182	0.00147333	ASI	mean
PZE-108074608	8	128633229	0.00111765	EG	IARI
PZE-108074608	8	128633229	0.00206807	KW	IARI
PZE-108077211	8	131370677	0.00260306	KR	hyd
PZE-108077632	8	131963205	0.0547631	yld	hyd
PZE-108077632	8	131963205	0.164142	yld	IARI
PZE-108077632	8	131963205	0.0622537	yld	karim
PZE-108077871	8	132248758	0.000762125	ASI	hyd
PZE-108079922	8	134733747	0.00139391	KR	IARI
PZE-108080223	8	135079242	0.0682417	yld	hyd
PZE-108080223	8	135079242	0.0607985	yld	karim
PZE-108081298	8	136908118	0.0027851	KR	hyd
PZE-108081298	8	136908118	0.00130965	KW	hyd
PZE-108081298	8	136908118	0.00141442	RowE	hyd
PZE-108081298	8	136908118	0.0558001	yld	hyd
PZE-108081298	8	136908118	0.00108518	EG	IARI
PZE-108081298	8	136908118	0.00140866	EL	IARI
PZE-108081298	8	136908118	0.000657845	RowE	IARI
PZE-108081298	8	136908118	0.00198875	KR	karim
PZE-108081298	8	136908118	0.00122021	RowE	karim
PZE-108086318	8	142056477	0.00157282	EG	mean
PZE-108086318	8	142056477	0.00221067	EL	mean
PZE-108086318	8	142056477	0.00484632	KR	mean
PZE-108086318	8	142056477	0.154301	yld	mean
PZE-108089331	8	144999684	0.00134327	KR	IARI
PZE-108090012	8	145668604	0.00168708	EG	mean
PZE-108090012	8	145668604	0.00193879	EL	mean
PZE-108090012	8	145668604	0.00560113	KR	mean
PZE-108090012	8	145668604	0.00422139	KW	mean
PZE-108090012	8	145668604	0.00239641	RowE	mean
PZE-108093748	8	149200083	0.00458578	KR	mean
PZE-108093748	8	149200083	0.00386106	KW	mean
PZE-108093748	8	149200083	0.00212872	RowE	mean
PZE-108094138	8	149529886	0.146332	yld	IARI
PZE-108094599	8	149950885	0.00176393	EL	mean
PZE-108096791	8	151578126	0.000459559	ASI	IARI
PZE-108098135	8	152945869	0.00101857	EL	hyd
PZE-108098135	8	152945869	0.00147021	EL	karim
PZE-108098135	8	152945869	0.059445	yld	karim
PZE-108098682	8	153733706	0.00115328	EG	IARI
PZE-108099908	8	154739867	0.000697816	ASI	hyd
PZE-108100559	8	155174780	0.00219469	ASI	mean
PZE-108100625	8	155319342	0.00194446	ASI	mean
PZE-108101361	8	155907955	0.00106893	EL	hyd
PZE-108101361	8	155907955	0.00126556	KW	hyd
PZE-108101361	8	155907955	0.00124505	EG	IARI
PZE-108101361	8	155907955	0.00205942	KW	IARI
PZE-108101361	8	155907955	0.000645795	RowE	IARI
PZE-108101361	8	155907955	0.00135023	EL	karim
PZE-108101361	8	155907955	0.00140251	KW	karim
PZE-108102641	8	156673789	0.00205695	EG	mean
PZE-108102641	8	156673789	0.00282879	EL	mean
PZE-108102641	8	156673789	0.00595657	KR	mean
PZE-108102641	8	156673789	0.00478084	KW	mean
PZE-108102641	8	156673789	0.00269352	RowE	mean
PZE-108102641	8	156673789	0.196524	yld	mean
PZE-108106293	8	159110821	0.000742861	ASI	hyd
PZE-108108473	8	160576714	0.00388425	KW	mean
PZE-108110343	8	161924768	0.00142422	RowE	hyd
PZE-108110343	8	161924768	0.00136504	EG	IARI
PZE-108117143	8	165354802	0.00257338	KR	hyd
PZE-108127237	8	169944134	0.000965559	EL	hyd
PZE-108127237	8	169944134	0.00146982	RowE	hyd
PZE-108127237	8	169944134	0.00107023	EG	IARI
PZE-108127237	8	169944134	0.002064	KW	IARI
PZE-108127237	8	169944134	0.000624705	RowE	IARI
PZE-108127237	8	169944134	0.000751582	EG	karim
PZE-108127237	8	169944134	0.00119784	RowE	karim
PZE-108127850	8	170252297	0.00232062	EG	mean
PZE-108127850	8	170252297	0.00280199	EL	mean
PZE-108127850	8	170252297	0.0076064	KR	mean
PZE-108127850	8	170252297	0.00553512	KW	mean
PZE-108127850	8	170252297	0.00296932	RowE	mean
PZE-108127850	8	170252297	0.165984	yld	mean
PZE-109000162	9	410199	0.000765756	EG	karim
PZE-109001604	9	2139715	0.0035776	KW	mean
PZE-109002005	9	2420496	0.0009635	EG	hyd
PZE-109002005	9	2420496	0.00102946	EL	hyd
PZE-109002005	9	2420496	0.00404634	KR	hyd
PZE-109002005	9	2420496	0.00142341	KW	hyd
PZE-109002005	9	2420496	0.00164949	RowE	hyd
PZE-109002005	9	2420496	0.082973	yld	hyd
PZE-109002005	9	2420496	0.00144299	EG	IARI
PZE-109002005	9	2420496	0.00176449	EL	IARI
PZE-109002005	9	2420496	0.0019618	KR	IARI
PZE-109002005	9	2420496	0.00079627	RowE	IARI
PZE-109002005	9	2420496	0.244794	yld	IARI
PZE-109002005	9	2420496	0.00124066	EG	karim
PZE-109002005	9	2420496	0.00176735	EL	karim
PZE-109002005	9	2420496	0.00227786	KR	karim
PZE-109002005	9	2420496	0.00169202	KW	karim
PZE-109002005	9	2420496	0.00123883	RowE	karim
PZE-109002005	9	2420496	0.0846979	yld	karim
PZE-109005418	9	5954786	0.0013281	KW	hyd
PZE-109005418	9	5954786	0.000597414	RowE	IARI
PZE-109009392	9	10193331	0.00105593	EG	IARI
PZE-109015813	9	15907564	0.000664669	EG	hyd
PZE-109015813	9	15907564	0.00126234	KW	karim
PZE-109016273	9	16227362	0.00213448	KW	IARI
PZE-109016446	9	16395239	0.00105208	EL	hyd
PZE-109016446	9	16395239	0.00110491	EG	IARI
PZE-109018191	9	18509771	0.00129573	KR	IARI
PZE-109018465	9	18785203	0.000648379	EG	hyd
PZE-109018465	9	18785203	0.00122244	EL	hyd
PZE-109018465	9	18785203	0.00312269	KR	hyd
PZE-109018465	9	18785203	0.00127742	KW	hyd
PZE-109018465	9	18785203	0.00169749	RowE	hyd
PZE-109018465	9	18785203	0.0670171	yld	hyd
PZE-109018465	9	18785203	0.0013346	EG	IARI
PZE-109018465	9	18785203	0.00149173	EL	IARI
PZE-109018465	9	18785203	0.00164257	KR	IARI
PZE-109018465	9	18785203	0.00265448	KW	IARI
PZE-109018465	9	18785203	0.00065489	RowE	IARI
PZE-109018465	9	18785203	0.000902778	EG	karim
PZE-109018465	9	18785203	0.00145596	EL	karim
PZE-109018465	9	18785203	0.00182736	KR	karim
PZE-109018465	9	18785203	0.00124063	RowE	karim
PZE-109019740	9	20041676	0.000925185	ASI	karim
PZE-109019829	9	20238182	0.00063277	EG	hyd
PZE-109019829	9	20238182	0.00141721	EL	IARI
PZE-109020361	9	20525979	0.000739693	EG	hyd
PZE-109020361	9	20525979	0.00121656	EL	hyd
PZE-109020361	9	20525979	0.00292417	KR	hyd
PZE-109020361	9	20525979	0.0013023	KW	hyd
PZE-109020361	9	20525979	0.00186326	RowE	hyd
PZE-109020361	9	20525979	0.00123996	EG	IARI
PZE-109020361	9	20525979	0.00134234	EL	IARI
PZE-109020361	9	20525979	0.00231229	KW	IARI
PZE-109020361	9	20525979	0.00131116	EL	karim
PZE-109020361	9	20525979	0.00206931	KR	karim
PZE-109020361	9	20525979	0.00129143	KW	karim
PZE-109020361	9	20525979	0.00111468	RowE	karim
PZE-109021565	9	21810429	0.00266769	KR	hyd
PZE-109021565	9	21810429	0.00137102	RowE	hyd
PZE-109021565	9	21810429	0.00147116	KR	IARI
PZE-109024858	9	24996285	0.161329	yld	mean
PZE-109025557	9	25767748	0.000714548	EG	hyd
PZE-109025557	9	25767748	0.000973934	EL	hyd
PZE-109025557	9	25767748	0.00146061	RowE	hyd
PZE-109025557	9	25767748	0.0618834	yld	hyd
PZE-109025557	9	25767748	0.00140232	EL	IARI
PZE-109025557	9	25767748	0.000692304	RowE	IARI
PZE-109025557	9	25767748	0.00129213	KW	karim
PZE-109027999	9	29327523	0.000929025	ASI	karim
PZE-109030326	9	34211539	0.000762406	EG	karim
PZE-109030521	9	34787880	0.0012312	KW	hyd
PZE-109031105	9	35904485	0.000485619	ASI	IARI
PZE-109035289	9	45666893	0.00463485	KR	mean
PZE-109036518	9	49145216	0.00134683	KW	karim
PZE-109036737	9	49399558	0.0015077	RowE	hyd
PZE-109037200	9	50782773	0.0018131	KR	karim
PZE-109038479	9	55613974	0.000647351	EG	hyd
PZE-109038479	9	55613974	0.00139796	RowE	hyd
PZE-109038479	9	55613974	0.00124147	EG	IARI
PZE-109038479	9	55613974	0.000824883	EG	karim
PZE-109040399	9	59691439	0.000921263	ASI	karim
PZE-109041043	9	61061758	0.00189456	KR	karim
PZE-109041832	9	63044114	0.00477065	KR	mean
PZE-109041832	9	63044114	0.00361589	KW	mean
PZE-109042541	9	65959730	0.0018144	KR	karim
PZE-109042541	9	65959730	0.00121612	RowE	karim
PZE-109044463	9	72036301	0.000944886	ASI	karim
PZE-109046027	9	75456354	0.00100417	EL	hyd
PZE-109046027	9	75456354	0.00120878	KW	hyd
PZE-109050944	9	85678508	0.0689247	yld	hyd
PZE-109050944	9	85678508	0.160314	yld	IARI
PZE-109050944	9	85678508	0.0717625	yld	karim
PZE-109052899	9	88452343	0.00178375	ASI	mean
PZE-109055211	9	92803136	0.000966483	EG	hyd
PZE-109055211	9	92803136	0.00131233	KW	hyd
PZE-109055211	9	92803136	0.00177423	RowE	hyd
PZE-109055211	9	92803136	0.0689846	yld	hyd
PZE-109055211	9	92803136	0.00115247	EG	IARI
PZE-109055211	9	92803136	0.00231295	KW	IARI
PZE-109055211	9	92803136	0.000668746	RowE	IARI
PZE-109055211	9	92803136	0.000935356	EG	karim
PZE-109055211	9	92803136	0.00129027	EL	karim
PZE-109055211	9	92803136	0.00199141	KR	karim
PZE-109055211	9	92803136	0.00138978	KW	karim
PZE-109055211	9	92803136	0.00115755	RowE	karim
PZE-109056092	9	93757284	0.000832961	ASI	hyd
PZE-109056092	9	93757284	0.00102925	ASI	karim
PZE-109056240	9	94040319	0.000435445	ASI	IARI
PZE-109058646	9	97169122	0.00124919	KW	hyd
PZE-109058646	9	97169122	0.00161911	RowE	hyd
PZE-109058646	9	97169122	0.00134981	KR	IARI
PZE-109058646	9	97169122	0.00197861	KR	karim
PZE-109061937	9	100731953	0.00142892	ASI	mean
PZE-109066607	9	106542220	0.00133545	KW	hyd
PZE-109066607	9	106542220	0.0012897	EL	IARI
PZE-109066607	9	106542220	0.00141957	KR	IARI
PZE-109066607	9	106542220	0.000746002	EG	karim
PZE-109066607	9	106542220	0.00190678	KR	karim
PZE-109066607	9	106542220	0.0598631	yld	karim
PZE-109073536	9	115311872	0.00123804	KW	hyd
PZE-109073536	9	115311872	0.00157739	KR	IARI
PZE-109073536	9	115311872	0.000609532	RowE	IARI
PZE-109073536	9	115311872	0.00131151	KW	karim
PZE-109076471	9	119314448	0.00157134	ASI	mean
PZE-109076511	9	119414197	0.000678253	ASI	hyd
PZE-109078393	9	121966123	0.00118041	RowE	karim
PZE-109078814	9	122610816	0.0555901	yld	hyd
PZE-109080777	9	124359217	0.00154249	RowE	hyd
PZE-109080777	9	124359217	0.00117703	EG	IARI
PZE-109080777	9	124359217	0.00134791	EL	IARI
PZE-109080777	9	124359217	0.00210879	KW	IARI
PZE-109080777	9	124359217	0.000611663	RowE	IARI
PZE-109080777	9	124359217	0.00136601	EL	karim
PZE-109080777	9	124359217	0.00120838	RowE	karim
PZE-109082900	9	127256100	0.00380144	ASI	mean
PZE-109084575	9	129212114	0.00114833	ASI	karim
PZE-109093492	9	135559340	0.000655884	EG	hyd
PZE-109093492	9	135559340	0.00137054	RowE	hyd
PZE-109093492	9	135559340	0.00105799	EG	IARI
PZE-109093492	9	135559340	0.000784919	EG	karim
PZE-109096246	9	137583628	0.00120747	EL	hyd
PZE-109096246	9	137583628	0.00144739	RowE	hyd
PZE-109103634	9	142503481	0.0642029	yld	hyd
PZE-109103634	9	142503481	0.00133281	EG	IARI
PZE-109103634	9	142503481	0.00205592	KR	karim
PZE-109103634	9	142503481	0.00132955	KW	karim
PZE-109103634	9	142503481	0.00126392	RowE	karim
PZE-109104845	9	143190833	0.0574787	yld	hyd
PZE-109104845	9	143190833	0.0012919	EL	IARI
PZE-109104845	9	143190833	0.00206682	KW	IARI
PZE-109109322	9	145602633	0.00466956	KR	mean
PZE-109109408	9	145817336	0.00105466	EL	hyd
PZE-109109408	9	145817336	0.00257868	KR	hyd
PZE-109109408	9	145817336	0.00129278	EG	IARI
PZE-109109408	9	145817336	0.00137043	EL	karim
PZE-109109408	9	145817336	0.00111681	RowE	karim
PZE-109110454	9	146635721	0.000773279	EG	karim
PZE-109110504	9	146639138	0.00212268	EG	mean
PZE-109110504	9	146639138	0.00301019	EL	mean
PZE-109110504	9	146639138	0.00700762	KR	mean
PZE-109110504	9	146639138	0.00520054	KW	mean
PZE-109110504	9	146639138	0.00270546	RowE	mean
PZE-109110504	9	146639138	0.160605	yld	mean
PZE-109116158	9	148596314	0.000976284	EL	hyd
PZE-109116158	9	148596314	0.00146526	RowE	hyd
PZE-109116158	9	148596314	0.0012904	EL	IARI
PZE-109116158	9	148596314	0.00227678	KW	IARI
PZE-109116158	9	148596314	0.00067574	RowE	IARI
PZE-109119946	9	150008783	0.000684667	ASI	hyd
PZE-109120850	9	150319381	0.000740463	EG	karim
PZE-109120850	9	150319381	0.0018186	KR	karim
PZE-109121159	9	150640708	0.000784007	ASI	hyd
PZE-109121159	9	150640708	0.000452899	ASI	IARI
PZE-109121159	9	150640708	0.00108523	ASI	karim
PZE-109121611	9	151186598	0.146982	yld	IARI
PZE-109122015	9	151667679	0.000985818	EL	hyd
PZE-110000204	10	626994	0.000802461	EG	hyd
PZE-110000204	10	626994	0.00116544	EL	hyd
PZE-110000204	10	626994	0.00334691	KR	hyd
PZE-110000204	10	626994	0.00126064	KW	hyd
PZE-110000204	10	626994	0.00187187	RowE	hyd
PZE-110000204	10	626994	0.0737737	yld	hyd
PZE-110000204	10	626994	0.00123841	EG	IARI
PZE-110000204	10	626994	0.00138787	EL	IARI
PZE-110000204	10	626994	0.00162224	KR	IARI
PZE-110000204	10	626994	0.00224483	KW	IARI
PZE-110000204	10	626994	0.000791594	RowE	IARI
PZE-110000204	10	626994	0.165331	yld	IARI
PZE-110000204	10	626994	0.000854314	EG	karim
PZE-110000204	10	626994	0.00177454	EL	karim
PZE-110000204	10	626994	0.00228902	KR	karim
PZE-110000204	10	626994	0.00162735	KW	karim
PZE-110000204	10	626994	0.00117743	RowE	karim
PZE-110000204	10	626994	0.0716808	yld	karim
PZE-110000228	10	642928	0.00062957	EG	hyd
PZE-110000228	10	642928	0.00121896	EL	hyd
PZE-110000228	10	642928	0.00255356	KR	hyd
PZE-110000228	10	642928	0.0014241	KR	IARI
PZE-110000228	10	642928	0.164323	yld	IARI
PZE-110000228	10	642928	0.00143532	EL	karim
PZE-110000228	10	642928	0.00192087	KR	karim
PZE-110007091	10	5008609	0.00352718	KW	mean
PZE-110007091	10	5008609	0.00193904	RowE	mean
PZE-110007233	10	5117539	0.0010203	ASI	karim
PZE-110007277	10	5170100	0.000446956	ASI	IARI
PZE-110008044	10	5661726	0.00260959	KR	hyd
PZE-110009558	10	7113784	0.00184062	EL	mean
PZE-110009558	10	7113784	0.188202	yld	mean
PZE-110009569	10	7132804	0.00182313	RowE	mean
PZE-110009569	10	7132804	0.162047	yld	mean
PZE-110010070	10	8267523	0.00144911	ASI	mean
PZE-110010401	10	8481864	0.151595	yld	IARI
PZE-110012323	10	10281530	0.000592461	RowE	IARI
PZE-110012640	10	10633751	0.145839	yld	IARI
PZE-110013144	10	11827921	0.000955349	EL	hyd
PZE-110013144	10	11827921	0.0027337	KR	hyd
PZE-110013144	10	11827921	0.0596643	yld	hyd
PZE-110013144	10	11827921	0.000817207	EG	karim
PZE-110013144	10	11827921	0.00138433	EL	karim
PZE-110013144	10	11827921	0.00220866	KR	karim
PZE-110013144	10	11827921	0.00143768	KW	karim
PZE-110014547	10	13838520	0.000681121	ASI	hyd
PZE-110014738	10	14205446	0.062687	yld	karim
PZE-110016287	10	16624981	0.000981871	ASI	hyd
PZE-110016287	10	16624981	0.00044089	ASI	IARI
PZE-110016287	10	16624981	0.0010579	ASI	karim
PZE-110016616	10	17650858	0.00274197	KR	hyd
PZE-110016616	10	17650858	0.00110761	EG	IARI
PZE-110016616	10	17650858	0.00216053	KW	IARI
PZE-110016616	10	17650858	0.00135416	EL	karim
PZE-110016639	10	17720500	0.00132007	KW	karim
PZE-110016639	10	17720500	0.065305	yld	karim
PZE-110016716	10	17875925	0.00486028	KR	mean
PZE-110017219	10	19190036	0.00045745	ASI	IARI
PZE-110017219	10	19190036	0.00093512	ASI	karim
PZE-110017399	10	19420019	0.00168675	RowE	hyd
PZE-110017399	10	19420019	0.00132747	KR	IARI
PZE-110017754	10	19899770	0.00141675	EG	mean
PZE-110018249	10	21714831	0.00185188	EG	mean
PZE-110018249	10	21714831	0.00220117	EL	mean
PZE-110018249	10	21714831	0.00545538	KR	mean
PZE-110018249	10	21714831	0.00419886	KW	mean
PZE-110018249	10	21714831	0.00220532	RowE	mean
PZE-110018249	10	21714831	0.216958	yld	mean
PZE-110020526	10	26482818	0.000433343	ASI	IARI
PZE-110020571	10	26563894	0.00143033	EG	mean
PZE-110020571	10	26563894	0.00376834	KW	mean
PZE-110020571	10	26563894	0.162492	yld	mean
PZE-110020573	10	26563948	0.00166298	ASI	mean
PZE-110021085	10	27866744	0.00107438	ASI	karim
PZE-110021154	10	28212588	0.000670098	EG	hyd
PZE-110024036	10	36789086	0.00154652	ASI	mean
[truncated: 802 more rows]
